# Supplementary material for: Age-dependent electrical and morphological remodeling of the Drosophila heart caused by hERG/seizure mutations
Source: PLoS Genet. 2017 May 19;13(5):e1006786. doi: 10.1371/journal.pgen.1006786 (PMC5459509; doi:10.1371/journal.pgen.1006786)
Supplement: S1 Dataset — (XLSX) [file pgen.1006786.s004.xlsx]

## Sheet: DATASET-Ocorr et al-Merged.txt
Probesets	FlyBase CGID Transcript	Symbol	Definition	Ensembl_id	Entrez_id	CS-Control-rep1-10086.Bodmer.CS3.ep_(Drosophila_2).CEL	CS-Control-rep2-10087.Bodmer.CS4.ep_(Drosophila_2).CEL	CS-Control-rep3-10472.Bodmer.CS4.ep_(Drosophila_2).CEL	CS-Control-rep4-9921.Ocorr.CS1.ep_(Drosophila_2).CEL	CS-Control-rep5-9922.Ocorr.CS2.ep_(Drosophila_2).CEL	avg-Seizure Control	Sei-rep1-10473.Bodmer.TS11.ep_(Drosophila_2).CEL	Sei-rep2-10474.Bodmer.TS12.ep_(Drosophila_2).CEL	Sei-rep3-10475.Bodmer.TS13.ep_(Drosophila_2).CEL	Sei-rep4-9923.Ocorr.TS13.ep_(Drosophila_2).CEL	Sei-rep5-9924.Ocorr.TS12.ep_(Drosophila_2).CEL	avg-Seizure	fold-Seizure_vs_Seizure Control	rawp-Seizure_vs_Seizure Control	adjp-Seizure_vs_Seizure Control	W118-Control-rep1-W1118.Con.9930.CEL	W118-Control-rep2-W1118.Con.9931.CEL	W118-Control-rep3-W1118.Con.9932.CEL	avg-Control W1118	KCNQ1-rep1-KCNQ.KO.9933.CEL	KCNQ1-rep2-KCNQ.KO.9934.CEL	KCNQ1-rep3-KCNQ.KO.9935.CEL	avg-KCNQ KO	fold-KCNQ KO_vs_Control KCNQ	rawp-KCNQ KO_vs_Control KCNQ	adjp-KCNQ KO_vs_Control KCNQ	GO-Process	GO-Function	GO-Component	Not significant in Seizure or Kcnq
1626146_at	CG12905-RA	Obp46a	Odorant-binding protein 46a	FBgn0033508	36088	1.98761	2.11431	2.132	1.90828	2.00277	2.02899	9.85676	10.0656	10.0338	9.32673	9.39069	9.73473	208.764	4.50416e-11	8.53629e-07	2.33738	2.43695	2.12872	2.30102	2.32791	2.02152	1.7475	2.03231	-1.20473	0.23152	0.974628	sensory perception of chemical stimulus	odorant binding
1637144_a_at	CG1483-RA	Map205	Microtubule-associated protein 205	FBgn0002645	43765	2.73798	1.26802	1.03913	1.93635	1.86263	1.76882	8.30546	8.50159	7.67628	8.65187	9.01337	8.42971	101.188	9.29458e-08	0.000220189	9.44717	9.41355	9.09881	9.31984	9.20551	8.19415	9.17152	8.85706	-1.3782	0.256247	0.982621	microtubule-based process // mitotic cell cycle	microtubule binding	cytoplasm // cytoplasmic microtubule // cytoskeleton // microtubule // microtubule associated complex // spindle // spindle microtubule
1625572_s_at	CG8627-RA	Dbi	diazepam binding inhibitor	FBgn0010387	38784	6.47679	7.37397	5.76619	6.39051	5.93463	6.38842	12.7283	12.7191	12.81	12.17	12.1372	12.5129	69.7694	5.32762e-08	0.000144241	12.3623	12.5031	12.4503	12.4386	12.3327	12.4026	12.4286	12.388	-1.03571	0.369141	0.982648	cellular acyl-CoA homeostasis // transport	acyl-CoA binding // binding // diazepam binding // enzyme inhibitor activity // lipid binding
1631693_at	CG9616-RB	CG9616	CG9616	FBgn0038214	41731	3.7237	2.59125	2.46989	2.70514	3.2716	2.95232	8.43747	8.45026	8.76766	8.82261	8.68587	8.63277	51.2848	1.49001e-08	7.05969e-05	6.4407	6.98525	7.47782	6.96792	7.85491	8.21725	7.73686	7.93634	1.95669	0.0435921	0.882887
1626401_at	CG9438-RA	Cyp6a2	cytochrome P450-B1	FBgn0000473	35587	3.13348	1.98788	2.51996	2.64262	1.80171	2.41713	8.07739	8.42657	7.88488	7.61732	7.69805	7.94084	46.0048	4.43491e-08	0.000140084	5.30145	5.68758	6.32014	5.76972	6.24098	6.50959	6.82625	6.52561	1.68867	0.0914237	0.961837	oxidation reduction // response to caffeine // response to insecticide	aromatase activity // electron carrier activity // heme binding // iron ion binding // metal ion binding // monooxygenase activity // oxidoreductase activity	endoplasmic reticulum // endoplasmic reticulum membrane // membrane // microsome
1634016_at	CG2781-RA	CG2781	CG2781	FBgn0037534	40943	5.95506	1.37299	1.63426	3.62844	2.59306	3.03676	8.32683	8.3197	8.30805	8.16921	8.54922	8.3346	39.3377	0.000218014	0.0161399	8.18233	8.05868	8.96626	8.40242	8.4999	8.38083	8.33309	8.40461	1.00151	0.994323	0.99969	fatty acid elongation // very-long-chain fatty acid biosynthetic process	1,3-beta-glucan synthase activity // fatty acid elongase activity // transferase activity // transferase activity, transferring glycosyl groups	integral to membrane
1626492_s_at	CG8978-RA	Sop2	Suppressor of profilin 2	FBgn0001961	34793	5.4565	3.86338	3.50974	4.41862	3.25802	4.10125	9.50683	9.49986	9.69769	9.01296	8.95878	9.33522	37.6342	1.53907e-06	0.00107117	8.80048	8.75258	8.96054	8.83787	9.05422	9.4772	8.75876	9.09673	1.19653	0.300285	0.982648	actin filament polymerization // actin filament reorganization during cell cycle // actin filament-based process // axonal fasciculation // axonogenesis // bristle morphogenesis // compound eye morphogenesis // cytoplasmic transport, nurse cell to oocyte // cytoskeleton organization // ovarian ring canal stabilization // pseudocleavage during syncytial blastoderm formation // regulation of actin …	actin binding	Arp2/3 protein complex // cytoskeleton
1623000_at	CG33093-RA	CG33093	CG33093	FBgn0053093	42654	1.79578	2.0526	1.78279	2.20707	2.42925	2.0535	6.21536	5.9088	7.61765	7.94129	7.85343	7.10731	33.216	3.54341e-06	0.00149233	4.3233	4.49772	4.8794	4.56681	6.33529	6.46224	6.40982	6.40245	3.56931	0.000401095	0.256724	oxidation reduction	oxidoreductase activity
1637857_at	CG3410-RA	lectin-24A	Lectin24A	FBgn0040104	53543	2.45509	1.59245	1.2274	1.66146	2.80951	1.94918	6.53947	4.42216	6.00966	8.89383	8.85693	6.94441	31.8943	0.000583633	0.0293396	3.2598	3.3787	2.24525	2.96125	2.00765	2.61031	2.25449	2.29082	-1.59155	0.168966	0.974628		binding // galactose binding
1625698_at	CG6639-RA	RSG7	Regulator of G-protein signalling 7	FBgn0032638	32674|35049	4.92177	5.07727	5.36259	4.98219	5.2761	5.12398	10.2336	4.97007	10.4069	12.1266	11.9665	9.94073	28.1828	0.00610959	0.0962502	5.60731	6.12782	8.56455	6.76656	9.19979	10.5648	8.64207	9.46887	6.50845	0.0658913	0.928727	proteolysis // regulation of G-protein coupled receptor protein signaling pathway	catalytic activity // hydrolase activity // serine-type endopeptidase activity // signal transducer activity	heterotrimeric G-protein complex
1638581_at	CG14224-RA	Ubqn	CG14224	FBgn0031057	32977	7.83432	6.29859	5.97553	6.15934	6.58903	6.57136	10.9669	11.1364	10.9766	11.7576	11.8128	11.3301	27.0713	1.58257e-06	0.00107117	9.56915	9.38526	9.25352	9.40264	9.81252	9.66629	9.93443	9.80441	1.32113	0.0285747	0.802285	amyloid precursor protein metabolic process // nucleotide-excision repair // proteasomal ubiquitin-dependent protein catabolic process	damaged DNA binding // protein binding
1634686_at	CG9109-RA	CG9109	CG9109	FBgn0031765	33844	2.54714	4.32831	2.86002	1.92823	2.17627	2.76799	7.15103	7.28912	6.83764	7.7626	7.96402	7.40088	24.8107	9.20693e-06	0.00260433	2.7635	2.93691	3.36083	3.02041	2.97205	4.13842	2.7037	3.27139	1.19001	0.62504	0.982648		transferase activity // transferase activity, transferring glycosyl groups	membrane
1636485_at	CG8591-RA	CTCF	CTCF	FBgn0035769	38817	1.12143	1.37734	1.36261	1.71044	1.456	1.40556	6.7612	7.1153	7.17545	4.42611	4.48971	5.99355	24.0504	9.32844e-05	0.0103387	6.02502	6.28933	6.10087	6.13841	6.00639	5.98111	5.71736	5.90162	-1.17837	0.122678	0.96731	negative regulation of transcription // segment specification	chromatin insulator sequence binding // sequence-specific DNA binding // transcription factor activity // transcription repressor activity // zinc ion binding	intracellular // nucleus
1640355_at	CG5246-RA	CG5246	CG5246	FBgn0038484	42072	3.49416	3.89147	4.54004	3.85228	3.69604	3.8948	9.27753	8.98089	8.21039	7.75801	8.02083	8.44953	23.5023	9.12568e-07	0.000841434	7.27348	9.83042	4.80474	7.30288	6.51278	5.40575	4.43599	5.45151	-3.60844	0.303665	0.982648	proteolysis	catalytic activity // hydrolase activity // peptidase activity // protein binding // serine-type endopeptidase activity // serine-type peptidase activity
1629362_at	CG32475-RA	mthl8	Mth-like 8	FBgn0052475	38013	1.63852	1.39071	1.3555	1.70325	1.57697	1.53299	5.84566	5.87585	6.37815	6.11843	5.76285	5.99619	22.0575	6.23097e-10	5.90447e-06	1.60032	1.46827	1.83572	1.63477	5.4925	6.37844	6.14805	6.00633	20.7	0.000107317	0.184898	G-protein coupled receptor protein signaling pathway // determination of adult life span // response to stress // signal transduction	G-protein coupled receptor activity // receptor activity // signal transducer activity	integral to membrane // membrane // plasma membrane
1626028_at	CG4783-RA	CG4783	CG4783	FBgn0038756	42381	7.19731	4.16413	4.98757	4.72495	4.49225	5.11324	9.06568	7.86857	9.76468	10.2071	10.6769	9.51659	21.1612	0.000306471	0.0203798	5.77389	5.65045	4.49872	5.30769	5.26278	4.95178	5.23943	5.15133	-1.11447	0.727457	0.986775
1636758_s_at		phr	photolyase	FBgn0003082|FBgn0042173	246511|35735	3.73184	4.89988	5.65523	2.67225	5.06491	4.40482	9.39371	9.37798	9.4542	7.98188	7.53935	8.74942	20.3168	0.000197199	0.0153984	4.27633	3.69412	3.63843	3.86963	4.8869	3.97362	4.26362	4.37471	1.41921	0.209329	0.974628	DNA repair	DNA photolyase activity // deoxyribodipyrimidine photo-lyase activity // lyase activity
1626500_a_at	CG8591-RA	CTCF	CTCF	FBgn0035769	38817	1.9214	1.48371	2.74003	1.79735	2.71428	2.13135	6.83654	7.02174	7.22029	5.59414	5.18309	6.37116	18.8933	2.2182e-05	0.00456949	6.42195	6.87902	6.47876	6.59324	6.20895	6.71734	6.61393	6.51341	-1.0569	0.725046	0.986775	negative regulation of transcription // segment specification	chromatin insulator sequence binding // sequence-specific DNA binding // transcription factor activity // transcription repressor activity // zinc ion binding	intracellular // nucleus
1634664_at	CG18559-RA	Cyp309a2	Cyp309a2	FBgn0041337	33439	2.93477	2.92442	4.25922	2.60571	2.35965	3.01675	7.23199	7.45649	7.36186	7.08636	6.84537	7.19641	18.1219	2.02838e-06	0.00118718	6.30499	7.05953	6.79039	6.7183	6.80645	6.74764	7.10424	6.88611	1.12335	0.533916	0.982648	oxidation reduction	electron carrier activity // heme binding // iron ion binding // metal ion binding // monooxygenase activity // oxidoreductase activity	endoplasmic reticulum // endoplasmic reticulum membrane // membrane // microsome
1633212_s_at	CG31226-RA	CG31226	CG31226	FBgn0051226	318633	8.16069	8.06937	6.91677	4.19497	2.67173	6.00271	10.8415	10.5453	10.1484	10.5439	8.73301	10.1624	17.8729	0.00713423	0.103531	7.61151	8.06307	7.69016	7.78825	7.1243	8.56796	8.9987	8.23032	1.35856	0.490981	0.982648	biological_process	molecular_function // protein binding	cellular_component
1630555_at	CG33346-RB	CG33346	CG33346	FBgn0053346	2768690	2.86943	2.02254	1.68763	1.85969	2.09231	2.10632	6.46269	6.9887	5.92786	5.82385	5.6146	6.16354	16.6473	1.46234e-06	0.00106791	2.46003	2.28643	2.2691	2.33852	2.19575	3.48604	2.6755	2.78576	1.36343	0.30605	0.982648		hydrolase activity // metal ion binding // nucleic acid binding
1633776_s_at		Mst35Ba	protamine	FBgn0013300|FBgn0013301	34866|34867	4.01983	2.79214	3.50789	2.54937	2.4562	3.06509	8.5488	8.34174	6.8185	7.60676	4.2708	7.11732	16.5899	0.00122661	0.0447052	4.85593	5.08669	4.67768	4.87343	4.01345	5.32413	5.31661	4.88473	1.00786	0.981235	0.999288		DNA binding // protein binding	chromatin // nucleus
1623871_at	CG18563-RB	CG18563	CG18563	FBgn0032639	35050	4.69675	4.21162	3.77169	2.61842	3.33013	3.72572	7.93182	3.74345	7.87027	9.80787	9.50957	7.7726	16.5284	0.00751068	0.105674	4.62949	5.24348	5.8394	5.23746	6.35457	7.56205	5.67454	6.53039	2.45025	0.11887	0.965632	proteolysis	catalytic activity // hydrolase activity // protein binding // serine-type endopeptidase activity
1638053_at	CG10842-RA	Cyp4p1	Cytochrome P450-4p1	FBgn0015037	45524	7.25759	6.63206	7.00872	6.51296	5.77011	6.63629	10.2558	10.022	10.21	11.2454	11.1668	10.58	15.3878	4.5261e-06	0.00178706	6.64068	6.83003	6.08979	6.52017	6.65395	7.27168	6.55157	6.82573	1.2359	0.388372	0.982648	oxidation reduction	electron carrier activity // heme binding // iron ion binding // metal ion binding // monooxygenase activity // oxidoreductase activity // protein binding	endoplasmic reticulum // endoplasmic reticulum membrane // membrane // microsome
1633434_at	CG18327-RA	CG18327	CG18327	FBgn0033904	36567	2.9581	3.3757	3.91269	3.83331	2.92052	3.40006	6.66698	7.13774	7.13026	7.68071	7.57385	7.23791	14.299	7.09008e-07	0.000790419	4.72279	4.11073	4.14987	4.3278	4.26304	4.25581	3.58569	4.03485	-1.22514	0.383087	0.982648	transmembrane transport // transport	binding // transmembrane transporter activity // transporter activity	integral to membrane // membrane // mitochondrial envelope // mitochondrial inner membrane
1634195_at	CG11093-RB	CG11093	CG11093	FBgn0039932	43835	5.66966	6.15775	5.40916	4.45287	5.46601	5.43109	9.27765	9.39762	9.48233	8.93313	9.13271	9.24469	14.0607	1.19636e-06	0.00103061	10.3897	10.326	10.5925	10.4361	10.3517	10.2945	10.4667	10.371	-1.04615	0.530857	0.982648		binding // nucleotide binding // protein binding	nucleus
1637622_s_at	CG6042-RA	Cyp12a4	Cyp12a4	FBgn0038681	42294	5.75288	5.34924	4.00254	4.26379	4.28719	4.73113	8.45882	8.01008	8.32434	8.88294	8.7611	8.48746	13.5135	8.91058e-06	0.00259879	5.24818	5.61273	4.60972	5.15688	4.47824	3.65575	6.0139	4.71596	-1.35746	0.588501	0.982648	oxidation reduction // response to insecticide	electron carrier activity // heme binding // iron ion binding // metal ion binding // monooxygenase activity // oxidoreductase activity // protein binding	membrane // mitochondrial membrane // mitochondrion
1633386_s_at	CG32475-RA	mthl8	Mth-like 8	FBgn0052475	38013	2.45148	2.20641	2.04705	2.98113	2.14619	2.36645	6.41166	6.68018	6.50323	5.72953	5.20744	6.10641	13.361	2.83746e-06	0.00137886	2.25334	2.61469	2.74935	2.53913	6.58436	6.63134	6.8519	6.6892	17.754	1.6513e-05	0.0625909	G-protein coupled receptor protein signaling pathway // determination of adult life span // response to stress // signal transduction	G-protein coupled receptor activity // receptor activity // signal transducer activity	integral to membrane // membrane // plasma membrane
1637706_at	CG7330-RA	CG7330	CG7330	FBgn0036780	40007	2.54514	3.72794	3.23591	2.9943	2.17395	2.93545	7.25201	7.26146	7.09683	4.68384	6.63894	6.58662	12.5635	0.000180574	0.0146877	2.89607	2.70851	2.56792	2.72417	1.91709	2.26582	2.08682	2.08991	-1.55214	0.0101777	0.672362
1626934_a_at		wb	laminin alpha1,2	FBgn0004002	43946	4.46491	3.78858	3.65364	3.73514	2.95557	3.71957	6.62164	7.21759	7.49864	7.85215	7.66093	7.37019	12.5588	3.25224e-06	0.00143341	9.04535	8.66536	9.02067	8.91046	8.86711	8.50099	9.06563	8.81124	-1.07119	0.655163	0.985411
1627093_at	CG9284-RA	CG9284 /// DsimGD17904	CG9284 /// CG9284	FBgn0046297	50130	5.26196	7.16748	2.9258	3.19632	2.72343	4.255	9.20849	8.60591	7.43178	8.47845	5.75934	7.89679	12.4822	0.0084888	0.11236	6.84811	6.41169	6.89415	6.71798	6.35333	7.75426	8.76645	7.62468	1.87475	0.274289	0.982648
1633930_at	CG1394-RA	CG1394	CG1394	FBgn0030277	32059	5.43248	5.50209	3.95013	1.74722	2.92662	3.91171	8.71605	8.3959	6.86228	8.22391	5.38211	7.51605	12.1623	0.00539685	0.0918351	5.66239	5.96669	5.95854	5.86254	4.46234	6.21367	6.69867	5.79156	-1.05043	0.922631	0.998043
1636172_at	CG12699-RB	CG12699	CG12699	FBgn0046294	36944	4.76325	5.34586	5.57804	2.78307	3.6817	4.43038	9.69789	9.6036	7.81281	7.96993	4.87968	7.99278	11.8138	0.0081263	0.10992	4.94868	5.14428	4.95031	5.01442	6.39134	5.39795	6.81493	6.20141	2.27676	0.0491386	0.901032
1629553_at	CG14153-RA	CG14153	CG14153	FBgn0036094	39208	6.08217	4.98984	5.67918	4.48423	3.42156	4.9314	7.9241	6.09663	8.65913	9.80894	9.92815	8.48339	11.7289	0.00296449	0.0697926	6.54647	7.32258	7.16568	7.01158	7.80135	7.21021	7.0699	7.36049	1.2736	0.344955	0.982648
1637958_at	CG33510-RB	CG33510	CG33510	FBgn0053510	3346224	2.58019	2.36886	4.34857	2.94087	4.75636	3.39897	6.509	6.24212	6.76848	6.93667	8.20225	6.9317	11.5733	0.00033083	0.0212539	5.25103	5.59776	5.27924	5.37601	4.53582	5.27746	6.13833	5.3172	-1.0416	0.907673	0.99804	biological_process	molecular_function	cellular_component
1639118_a_at	CG12749-RA	Hrb87F	Heterogeneous nuclear ribonucleoprotein at 85CD	FBgn0004237	48535	8.35396	6.94941	6.42843	7.11389	7.00798	7.17073	10.2309	10.3066	10.2904	11.3905	11.2171	10.6871	11.4428	2.50716e-05	0.00488196	11.1826	11.124	10.5986	10.9684	11.0568	10.73	10.9467	10.9111	-1.04049	0.797722	0.989345	regulation of alternative nuclear mRNA splicing, via spliceosome	RNA binding // mRNA binding // nucleic acid binding // nucleotide binding // protein binding // sequence-specific DNA binding	chromatin // cytoplasm // heterogeneous nuclear ribonucleoprotein complex // nucleoplasm // nucleus // omega speckle // polytene chromosome puff // ribonucleoprotein complex
1632993_at	CG6372-RA	CG6372	CG6372	FBgn0035915	38986	6.52332	5.85343	5.01814	3.76603	3.49582	4.93135	10.1209	9.3751	8.23556	8.27781	6.22665	8.4472	11.4387	0.00396827	0.0799221	5.12022	5.36972	5.41067	5.3002	5.1215	7.14693	7.11744	6.46196	2.23729	0.16101	0.971634	mushroom body development // protein metabolic process // proteolysis	aminopeptidase activity // hydrolase activity // manganese ion binding // metalloexopeptidase activity	cytoplasm // intracellular
1631701_a_at	CG8502-RA	Cpr49Ac	CG8502	FBgn0033725	36348	6.9922	7.99532	3.34385	7.787	2.37753	5.69918	8.5336	8.69654	8.34114	10.6711	9.48543	9.14556	10.901	0.0252938	0.18784	8.71959	8.90302	9.52368	9.04876	9.58099	9.30879	10.4311	9.77361	1.65272	0.156731	0.971634		structural constituent of chitin-based cuticle // structural constituent of chitin-based larval cuticle // structural constituent of cuticle
1627636_at	CG14636-RA	CG14636	CG14636	FBgn0037217	40526	4.76219	3.84272	5.17828	4.08322	4.38472	4.45023	7.43577	6.58589	7.75163	8.83995	8.85042	7.89273	10.8717	0.000116698	0.0120701	4.85362	5.18413	4.90582	4.98119	6.18604	7.28121	7.49211	6.98645	4.01462	0.0086368	0.633016
1635486_at	CG33468-RA	CG33468	CG33468	FBgn0053468	2768833	4.34635	3.75548	4.03111	2.75906	2.8003	3.53846	6.99517	6.73407	6.99118	7.1581	6.83535	6.94277	10.5877	6.9997e-06	0.00228721	3.11078	4.29818	2.76154	3.39017	4.13197	3.56217	4.67923	4.12446	1.66358	0.264237	0.982648	biological_process	molecular_function	cellular_component
1629128_at	CG8701-RA	CG8701	CG8701	FBgn0033287	35812	6.08916	6.07109	4.93001	1.67349	3.46968	4.44669	9.53786	8.81836	7.88644	7.81967	5.16421	7.84531	10.546	0.0163917	0.153237	6.50067	6.85057	7.16422	6.83849	6.08751	7.11238	7.94628	7.04872	1.15688	0.73124	0.987632
1634719_at	CG9920-RA	CG9920	CG9920	FBgn0038200	41712	4.58084	2.56226	3.70261	2.79585	3.19484	3.36728	8.05245	7.63395	6.53163	7.23899	4.26853	6.74511	10.3951	0.00213276	0.0582422	4.28104	3.50779	4.32171	4.03685	2.99195	5.19077	5.19027	4.45766	1.33869	0.617829	0.982648	'de novo' protein folding // protein folding	ATP binding // unfolded protein binding	cytoplasm // mitochondrial matrix
1635623_at	CG9665-RB	Cpr73D	CG9665	FBgn0036680	39897	2.84435	2.33087	4.66735	3.84195	2.60192	3.25729	7.04008	6.46723	7.45887	5.9889	6.10752	6.61252	10.2335	0.000190959	0.0152703	4.7424	4.32143	2.96229	4.00871	4.3944	4.2269	4.74525	4.45552	1.36302	0.468463	0.982648		protein binding // structural constituent of chitin-based cuticle // structural constituent of cuticle
1623004_a_at	CG18449-RA	CG18449	CG18449	FBgn0033285	35810	4.89498	4.60574	4.12964	2.17454	1.5734	3.47566	8.74568	8.51229	6.6414	6.98841	3.22273	6.8221	10.1714	0.0232599	0.180664	4.39599	4.6857	4.86842	4.65004	3.73	5.59905	6.09082	5.13996	1.40437	0.540046	0.982648
1637440_at	CG17344-RA	CG17344	CG17344	FBgn0032755	35185	2.76311	1.9644	2.31963	2.11635	1.70944	2.17459	7.36416	6.96959	5.46946	4.83054	2.96271	5.51929	10.1591	0.00332271	0.0734604	2.35356	2.32189	2.64419	2.43988	1.67222	2.54467	3.36066	2.52585	1.0614	0.871369	0.996001		protein binding
1628866_at	CG12750-RA	ncm	nucampholin	FBgn0086707	35099	5.17764	3.95039	5.39085	5.2106	5.43902	5.0337	8.48277	9.24448	8.76315	8.06914	7.31969	8.37585	10.1411	5.09072e-05	0.00755871	6.17305	5.20982	4.6719	5.35159	5.13942	5.02368	6.01237	5.39182	1.02828	0.944051	0.998316	RNA metabolic process // RNA splicing // mRNA processing // phagocytosis, engulfment	RNA binding // binding // protein binding	nucleus // spliceosome
1628256_at		Mst77F	Male-specific transcript 77F	FBgn0000093	40304	6.92272	7.25123	5.27153	2.45715	3.01444	4.98341	9.12925	9.38114	7.42902	9.24294	6.37389	8.31125	10.041	0.0200984	0.168138	6.22536	6.90651	5.41974	6.18387	5.61097	7.12299	6.90101	6.54499	1.28442	0.601539	0.982648	sperm chromatin condensation		flagellum // nucleus
1632021_at	CG10245-RB	Cyp6a20	Cyp6a20	FBgn0033980	36664	8.05272	7.51193	7.30873	5.90046	5.28097	6.81096	10.5249	10.4355	10.4778	9.54062	9.62011	10.1198	9.90955	0.000388707	0.0229829	7.236	7.57696	7.56837	7.46044	7.07896	7.60599	7.02249	7.23581	-1.16848	0.359226	0.982648	aggressive behavior // oxidation reduction	electron carrier activity // heme binding // iron ion binding // metal ion binding // monooxygenase activity // oxidoreductase activity	endoplasmic reticulum // endoplasmic reticulum membrane // membrane // microsome
1631128_s_at	CG9016-RA	CG9016	CG9016	FBgn0031751	33822	7.2531	6.67492	4.86073	1.62027	3.69406	4.82062	9.27549	8.36271	8.04154	8.60664	6.2705	8.11138	9.78628	0.0201892	0.168484	6.74649	6.55237	5.63677	6.31188	6.07369	6.51643	7.0171	6.53574	1.16786	0.63577	0.982648
1639502_at		nimC1	nimrod C1	FBgn0028545	34816	7.53988	6.55745	7.58041	6.86283	6.20444	6.949	10.146	10.2547	10.3768	10.1105	10.3016	10.2379	9.77382	2.19245e-06	0.00118718	10.4397	10.3829	10.4783	10.4336	10.3513	10.0984	10.1583	10.2027	-1.1736	0.0466302	0.898812	Wnt receptor signaling pathway // phagocytosis	Wnt-protein binding
1637600_at	CG14926-RA	CG14926	CG14926	FBgn0032360	34567	6.42715	5.42753	3.86254	3.10685	3.62603	4.49002	8.84915	8.05522	7.35353	8.66662	5.88038	7.76098	9.65288	0.00403629	0.080777	4.97933	6.16044	6.57683	5.90553	5.25883	6.62834	7.047	6.31139	1.32488	0.603769	0.982648
1636404_at	CG4478-RA	Mst35Bb	protamine	FBgn0013301	34867	4.45492	4.11249	3.67493	3.52806	3.26041	3.80616	8.25753	7.56611	6.46387	7.31436	5.58069	7.03651	9.38496	0.000224575	0.0164037	5.45922	5.85809	5.38652	5.56794	3.93833	5.7992	6.11304	5.28352	-1.21792	0.703059	0.986213		DNA binding	chromatin // nucleus
1640160_a_at	CG31948-RA	CG31948	CG31948	FBgn0051948	326178	2.27191	2.65596	2.43388	1.99687	1.81303	2.23433	6.77914	6.04911	5.34832	6.1118	2.80206	5.41809	9.0867	0.00201525	0.0566889	2.90286	3.70954	2.62278	3.07839	3.37577	3.22322	4.07912	3.55937	1.39569	0.315032	0.982648
1633545_at	CG7496-RA	PGRP-SD	PGRP-SD	FBgn0035806	38858	7.34901	7.84739	7.73701	6.01529	5.77283	6.94431	9.95529	9.66424	10.7128	10.0947	10.1577	10.1169	9.01698	0.000146539	0.0131	9.54513	9.49799	9.26675	9.43662	8.92148	9.13287	8.86269	8.97235	-1.37963	0.0174549	0.718998	defense response // defense response to Gram-positive bacterium // immune response // innate immune response // peptidoglycan catabolic process	N-acetylmuramoyl-L-alanine amidase activity // peptidoglycan binding // protein binding	extracellular region // integral to plasma membrane
1625869_at	CG17956-RA	Mst87F	Male-specific RNA 87F	FBgn0002862	41693	7.20072	7.38853	5.73201	3.77605	4.02463	5.62439	9.82956	9.00397	8.62049	9.04294	7.45558	8.79051	8.97629	0.00597615	0.0954386	7.04194	6.84483	7.06903	6.98527	6.8943	7.5286	8.15337	7.52542	1.45413	0.218373	0.974628	cell differentiation // multicellular organismal development // spermatogenesis	electron carrier activity // iron-sulfur cluster binding
1635512_at	CG11893-RA	CG11893	CG11893	FBgn0039316	43056	3.6027	2.92123	2.60478	3.2417	2.40826	2.95573	5.82823	5.66483	5.83262	6.68205	6.44875	6.0913	8.78817	5.12983e-06	0.00197473	6.7096	6.94768	6.95115	6.86948	2.5752	2.05094	2.4218	2.34931	-22.9459	1.33322e-05	0.0625909		protein binding
1624438_at	CG5017-RA	CG5017	CG5017	FBgn0039553	43343	3.14774	3.32096	1.82215	2.34608	2.63384	2.65415	6.69567	6.92862	4.55693	6.8388	3.90876	5.78576	8.76408	0.00204295	0.0570138	2.86101	2.52853	3.805	3.06485	2.37981	4.46864	3.97043	3.60629	1.45543	0.503197	0.982648	nucleosome assembly		nucleus
1634366_at	CG32185-RA	CG32185	CG32185	FBgn0052185	317900	5.60413	7.07726	6.79997	5.02071	5.00377	5.90117	7.28379	9.07848	11.6864	8.15802	8.94646	9.03062	8.75104	0.00653265	0.099308	7.61418	9.69595	5.94274	7.75096	7.60148	7.65179	6.62413	7.29247	-1.3741	0.707145	0.986213	biological_process	molecular_function	cellular_component
1636364_a_at	CG17376-RA	CG17376	CG17376	FBgn0042189	59227	8.10416	8.20633	5.39367	4.59196	4.86317	6.23186	9.92581	9.29827	9.19119	10.1559	8.22068	9.35837	8.73321	0.00682364	0.101341	7.91016	8.40779	7.64858	7.98884	7.56105	8.48946	9.67116	8.57389	1.50009	0.418926	0.982648
1625915_at	CG4375-RA	CG4375	CG4375	FBgn0031295	33278	3.33735	2.84225	2.65076	2.09094	2.18008	2.62028	7.52812	6.43681	4.89661	5.68255	4.18263	5.74534	8.72447	0.00107328	0.0414272	2.80127	2.68079	1.95463	2.4789	3.26379	4.27095	3.16855	3.56776	2.12707	0.0689281	0.928727
1632367_at	CG4479-RA	Mst35Ba	protamine	FBgn0013300	34866	1.62966	1.8237	1.81329	2.54275	1.46252	1.85438	6.98384	6.78357	5.3126	4.14597	1.60435	4.96607	8.6439	0.0146624	0.144785	1.75929	1.32005	2.41216	1.8305	1.51177	2.06207	2.00584	1.85989	1.02058	0.939227	0.998043		DNA binding // protein binding	chromatin // nucleus
1632714_at	CG15711-RA	CG15711	CG15711	FBgn0034122	36834	1.87252	1.87157	1.76681	2.21378	2.75746	2.09643	5.67756	6.27119	6.23323	4.54786	3.19167	5.1843	8.50242	0.00102403	0.0404321	1.56481	2.02641	2.28112	1.95745	2.0133	3.90534	2.44253	2.78706	1.7772	0.245344	0.980473
1636001_at	CG18186-RA	CG18186	CG18186	FBgn0034255	37002	5.93579	3.52904	5.74315	5.54052	4.32404	5.01451	7.93541	7.83432	8.94473	7.91496	7.81078	8.08804	8.41832	0.000327538	0.0212134	8.3495	8.83501	8.90858	8.6977	8.21526	7.9537	8.50659	8.22518	-1.38752	0.117167	0.961837	chromatin assembly or disassembly	chromatin binding	chromatin // nucleus
1637072_at	CG11459-RA	CG11459 /// DsimCG11459	CG11459 ///	FBgn0037396	40741	6.4595	4.59565	6.80805	4.45366	5.62421	5.58821	8.27926	7.48055	8.79917	9.45331	9.28886	8.66023	8.40948	0.000868367	0.0371496	7.00165	6.92733	8.05636	7.32845	7.97975	8.165	7.75005	7.96493	1.55454	0.172609	0.974628	proteolysis	cysteine-type endopeptidase activity // cysteine-type peptidase activity // hydrolase activity
1640896_at	CG4462-RA	CG4462	CG4462	FBgn0038752	42376	3.34126	3.4529	5.29246	3.61423	3.69708	3.87959	6.88947	6.6084	7.2221	6.85234	7.1689	6.94824	8.38991	3.76241e-05	0.0064823	5.61271	5.97995	6.61084	6.06783	6.03113	6.86239	6.17341	6.35564	1.22079	0.499805	0.982648	transmembrane transport	secondary active organic cation transmembrane transporter activity
1637766_at	CG10252-RA	CG10252	CG10252	FBgn0039104	42794	5.0554	4.67319	3.27204	3.31715	2.80792	3.82514	8.26176	7.58945	7.10423	6.82247	4.58409	6.8724	8.2664	0.00391309	0.0792736	4.49297	4.82118	4.46561	4.59325	3.81087	5.67698	5.59426	5.02737	1.35108	0.521979	0.982648		protein binding
1634772_at		CG1288 /// DbuzCG1288	CG1288 /// CG1288	FBgn0037484	40865	5.44013	3.82436	4.03331	4.45458	2.9124	4.13296	8.65444	8.09226	7.40902	7.41529	4.29414	7.17303	8.22533	0.00775263	0.107787	4.64824	2.81146	3.71099	3.72356	4.71177	5.39694	6.51446	5.54106	3.52468	0.0716049	0.928907
1623281_s_at						5.78177	4.75615	5.50827	5.28331	6.85305	5.63651	8.23239	8.41804	8.50146	8.95577	9.27073	8.67568	8.22017	5.92574e-05	0.00842239	6.27474	6.76952	5.42159	6.15528	5.2121	6.61607	6.6116	6.14659	-1.00604	0.989329	0.999455
1636473_at	CG12861-RA	CG12861	CG12861	FBgn0033953	36628	4.53795	3.79293	4.42648	2.90085	3.04885	3.74141	8.3303	7.62172	6.62812	6.92622	4.35857	6.77299	8.17701	0.00378283	0.0778417	4.80255	3.81472	4.3692	4.32882	3.41301	4.35204	5.73188	4.49898	1.12518	0.827502	0.991311
1633180_at	CG8994-RA	exu	exuperantia	FBgn0000615	37345	2.47503	2.09115	2.69784	1.99165	2.40661	2.33246	6.60518	6.79511	5.09597	4.8624	3.42482	5.3567	8.13555	0.00139071	0.0476278	2.25351	2.05901	2.14069	2.15107	1.88562	2.80792	2.373	2.35551	1.15224	0.494513	0.982648	bicoid mRNA localization // determination of anterior/posterior axis, embryo // embryonic development via the syncytial blastoderm // multicellular organismal development // nuclear mRNA splicing, via spliceosome // ovarian nurse cell to oocyte transport // pole plasm oskar mRNA localization // regulation of bicoid mRNA localization // regulation of pole plasm oskar mRNA localization // spermatog…	RNA binding	cytoplasm
1638603_at	CG31909-RB	CG31909	CG31909	FBgn0051909	319020	2.58247	3.27587	2.58495	2.79551	3.46342	2.94044	6.23151	6.28467	5.47251	6.21102	5.52472	5.94489	8.02467	2.68158e-06	0.0013374	3.25702	3.37156	3.83129	3.48662	3.34955	3.84988	3.63616	3.61186	1.09069	0.611418	0.982648	biological_process	molecular_function // protein binding	cellular_component
1627504_at	CG32440-RA	CG32440	CG32440	FBgn0052440	318030	4.10887	1.31226	2.12253	2.29582	2.81402	2.5307	8.20977	5.85023	4.79061	5.77053	2.96893	5.51801	7.92996	0.0149475	0.146656	5.46888	2.46378	3.14299	3.69188	3.25915	5.73299	5.26562	4.75259	2.08595	0.42124	0.982648
1639914_at	CG5961-RA	CG5961 /// DmadCG5961 /// DsubCG5961	CG5961 /// CG5961 /// CG5961	FBgn0038056	41541	4.93362	3.87173	6.29791	4.37409	5.61053	5.01758	8.32696	8.52192	8.55884	7.80779	6.72731	7.98856	7.84073	0.000652413	0.0309113	7.25899	6.9984	7.52563	7.26101	7.21057	7.29395	7.54077	7.34843	1.06247	0.655449	0.985502
1630663_a_at	CG15219-RA	CG15219	CG15219	FBgn0040519	49992	6.63535	7.15916	5.72244	6.20679	2.94754	5.73426	9.88965	9.22857	8.4553	8.78764	7.14499	8.70123	7.81895	0.00902619	0.115117	7.02614	6.86308	6.7223	6.87051	6.83252	8.47545	8.13856	7.81551	1.92519	0.136742	0.96731
1639425_at	CG18662-RA	CG18662	CG18662	FBgn0040963	50437	6.356	7.44649	4.01693	2.60624	2.76131	4.63739	8.7116	8.24104	7.57609	8.17715	5.24443	7.59006	7.74179	0.0331377	0.214895	5.9692	5.66614	5.54553	5.72696	5.39607	5.91109	6.97019	6.09245	1.28832	0.488982	0.982648
1623885_at	CG1031-RA	alpha-Est1	fragment A	FBgn0015568	40909	5.54856	4.02566	6.41894	4.51125	4.83571	5.06802	7.98112	8.04386	8.29768	7.80869	7.92085	8.01044	7.68698	0.000124841	0.0121958	7.53567	7.7443	8.18209	7.82069	7.99975	7.86844	7.71658	7.86159	1.02876	0.853204	0.99391		carboxylesterase activity // hydrolase activity
1627985_a_at	CG31870-RA	CG31870	CG31870	FBgn0051870	318993	6.23713	6.03066	4.4318	3.54438	2.31205	4.5112	8.78211	8.28069	6.9702	7.90035	5.33035	7.45274	7.68229	0.0155316	0.148949	6.04561	4.43302	4.78792	5.08885	5.05147	6.61383	6.38636	6.01722	1.90312	0.249987	0.981515	biological_process	molecular_function	cellular_component
1641263_at	CG31816-RA	CG31816	CG31816	FBgn0051816	318960	1.51623	1.54386	1.6436	1.99503	1.78128	1.696	6.18781	5.47134	5.23602	3.49371	2.78617	4.63501	7.66885	0.00187629	0.0545391	2.19983	2.09854	4.08376	2.79404	1.69947	2.68177	3.15771	2.51298	-1.21509	0.735294	0.987761	biological_process	molecular_function	cellular_component
1640348_at	CG5050-RA	CG5050	CG5050	FBgn0032637	35048	4.04357	3.48562	2.83393	3.17775	2.15939	3.14005	6.61703	6.65204	5.36817	6.70995	4.91115	6.05167	7.52461	0.000362543	0.0221524	2.54468	2.90614	2.29562	2.58215	3.89311	4.91957	3.37044	4.06104	2.78735	0.0388339	0.850641		protein binding
1629331_at	CG31468-RA	CG31468 /// DsimGD18362	CG31468 /// CG31468	FBgn0047351	251937	5.73093	5.73114	4.75643	2.96587	2.63287	4.36345	9.02156	8.20282	7.73309	6.71933	4.69349	7.27406	7.51936	0.0194341	0.165919	4.60436	3.58953	5.25144	4.48178	4.08585	6.46048	6.29725	5.61453	2.19276	0.279228	0.982648	biological_process	molecular_function	cellular_component
1640034_at	CG13110-RA	CG13110	CG13110	FBgn0032111	34253	2.70775	2.57569	2.4553	2.69708	2.56138	2.59944	6.82406	6.2121	5.24514	5.25554	3.97074	5.50152	7.47501	0.000344315	0.0218243	2.38798	2.75484	2.67576	2.60619	3.0637	3.87892	2.95144	3.29802	1.61533	0.0914425	0.961837
1623089_at	CG17934-RA	Mst84Db	Male-specific RNA 84Db	FBgn0004173	40888	7.8942	7.54802	6.17783	4.02919	3.86498	5.90284	9.78901	8.74148	8.47073	9.30887	7.6783	8.79768	7.43758	0.0138428	0.141036	7.3835	6.99598	7.45808	7.27919	7.12162	9.25174	8.22272	8.19869	1.89147	0.219078	0.974628	cell differentiation // multicellular organismal development // spermatogenesis	electron carrier activity // iron-sulfur cluster binding
1630819_at	CG7046-RA	CG7046	CG7046	FBgn0038979	42651	3.17984	3.38629	2.6336	3.23226	3.02067	3.09053	7.37072	6.90416	5.29079	6.28904	4.06821	5.98458	7.43355	0.00139726	0.0477133	2.66047	3.7107	2.53452	2.96856	2.76542	3.4558	5.12097	3.78073	1.75585	0.363289	0.982648		DNA binding // protein binding	chromatin // nucleus
1640032_a_at	CG3814-RA	CG11201	CG11201	FBgn0025692	33946|36418	6.32281	7.01645	7.06445	5.29177	6.55037	6.44917	8.86334	7.41129	9.56116	10.4717	10.4032	9.34213	7.42791	0.00215469	0.0582803	7.7918	8.24479	8.06842	8.035	8.577	7.83092	8.11139	8.1731	1.10045	0.616064	0.982648	protein polyglycylation // sperm individualization	N-methyl-D-aspartate selective glutamate receptor activity // tubulin-tyrosine ligase activity	N-methyl-D-aspartate selective glutamate receptor complex // integral to membrane // membrane
1627327_at	CG10812-RA	dro5	Drosomycin B	FBgn0035434	38409	8.10635	8.4935	6.77395	6.26986	6.1053	7.14979	10.9423	5.51871	11.1491	11.3272	11.2028	10.028	7.35243	0.0473101	0.259113	9.77828	9.8344	11.0626	10.2251	10.8823	10.4967	11.0095	10.7962	1.48565	0.270059	0.982648	defense response // defense response to fungus
1626613_at	CG11236-RA	CG11236 /// DsimCG11236	CG11236 /// CG11236	FBgn0031860	33955	5.75585	5.88857	7.39914	6.4573	6.67298	6.43477	9.27079	9.17103	9.3985	9.03981	9.64961	9.30595	7.31663	1.62301e-05	0.00361874	6.96305	6.75615	7.15798	6.95906	7.41158	7.36365	7.30954	7.36159	1.32182	0.0282316	0.802285	metabolic process // oxidation reduction // protein amino acid phosphorylation	ATP binding // D-amino-acid oxidase activity // D-aspartate oxidase activity // binding // catalytic activity // oxidoreductase activity // protein kinase activity
1623028_at	CG14872-RA	CG14872	CG14872	FBgn0038346	41893	9.12194	9.13745	8.68658	7.74401	8.05193	8.54838	11.0791	10.8801	11.3742	11.9414	11.7985	11.4147	7.2919	3.49234e-05	0.00612841	11.6424	11.5768	11.7452	11.6548	11.8123	11.935	11.7777	11.8417	1.13829	0.0523214	0.901032		binding
1632039_at	CG4546-RA	CG4546	CG4546	FBgn0038373	41922	3.00328	2.51446	2.25132	2.5024	2.08775	2.47184	6.50369	6.18302	5.25293	5.90743	2.77436	5.32429	7.22223	0.00321712	0.0721549	2.55777	3.40882	2.9944	2.987	2.36463	3.7998	3.54677	3.23707	1.18926	0.647041	0.985069		arginine kinase activity // catalytic activity // kinase activity // protein binding // transferase activity // transferase activity, transferring phosphorus-containing groups
1629670_at	CG17376-RA	CG17376	CG17376	FBgn0042189	59227	6.17923	6.20909	3.74594	1.93111	1.83961	3.981	7.88669	7.38293	7.26152	8.14114	3.25799	6.78605	6.98886	0.0658894	0.308482	5.88406	6.16915	5.5796	5.8776	5.28847	6.83648	8.29912	6.80802	1.90583	0.35278	0.982648				yes
1624628_at	CG10396-RA	CG10396	CG10396	FBgn0033020	35491	1.99147	2.42729	2.49508	2.09503	2.40785	2.28334	6.22256	5.92601	4.44493	5.08858	3.6933	5.07508	6.92461	0.000381198	0.022881	2.00552	2.54214	2.82219	2.45662	1.66347	2.88746	2.73236	2.42776	-1.0202	0.952298	0.998316	mitochondrial electron transport, cytochrome c to oxygen // oxidation reduction	cytochrome-c oxidase activity // oxidoreductase activity // protein binding	mitochondrial respiratory chain complex IV // mitochondrion
1629240_at	CG17945-RA	Mst84Dc	Male-specific RNA 84Dc	FBgn0004174	40887	9.16754	8.90801	7.19985	4.97369	5.0397	7.05776	10.821	9.86101	9.53228	10.2361	8.79621	9.84931	6.92375	0.0200876	0.168138	9.13021	9.26811	9.24084	9.21305	8.93389	9.9278	10.292	9.71789	1.41896	0.283669	0.982648	cell differentiation // multicellular organismal development // spermatogenesis	electron carrier activity // iron-sulfur cluster binding
1623539_at	CG30039-RA	CG30039	CG30039	FBgn0050039	246411	4.99511	4.93799	2.76692	2.59795	2.32588	3.52477	7.92097	7.02102	5.80521	7.19119	3.63955	6.31559	6.92022	0.0193467	0.165759	4.14893	4.33671	3.01396	3.8332	4.18579	4.53892	4.74895	4.49122	1.57792	0.21302	0.974628	biological_process	molecular_function	cellular_component
1628307_at		CG32388	CG32388	FBgn0045806	192611	3.31471	3.17095	3.28651	3.58844	3.0979	3.2917	7.23195	7.19422	5.67604	6.33056	3.88206	6.06297	6.82706	0.00214598	0.0582803	3.63027	3.70713	3.98556	3.77432	4.7542	4.97257	4.84165	4.85614	2.1167	0.000986472	0.352616	biological_process	molecular_function	cellular_component
1640236_at	CG4325-RA	CG4325	CG4325	FBgn0026878	31167	4.79223	5.72219	7.82211	6.27102	6.04622	6.13075	9.33441	9.2366	9.42716	8.16427	8.33003	8.89849	6.8104	0.00114298	0.0430651	6.57211	6.76669	7.9332	7.09067	7.42882	8.15304	7.64267	7.74151	1.57009	0.24349	0.979248		metal ion binding // protein binding // zinc ion binding
1629303_at	CG32832-RA	CG32832	CG32832	FBgn0052832	318237	5.56534	5.77305	3.7707	2.4513	2.40657	3.99339	7.76401	8.06181	6.52008	7.48011	3.9687	6.75894	6.80007	0.0289027	0.199114	6.3648	4.75046	5.81432	5.64319	4.95203	6.08062	7.08563	6.03943	1.31607	0.637081	0.982648	biological_process	molecular_function	cellular_component
1633844_at	CG31469-RA	CG31469	CG31469	FBgn0051469	261628	6.38536	7.17808	6.84495	6.38475	5.88533	6.53569	9.53366	9.17732	9.78587	9.03781	8.95845	9.29862	6.78772	7.32572e-06	0.00232982	6.19451	6.86435	7.14066	6.73317	7.52247	8.06716	7.04934	7.54632	1.75704	0.116173	0.961837	protein amino acid dephosphorylation	hydrolase activity // protein tyrosine phosphatase activity
1632254_a_at	CG30270-RC	CG30270	CG30270	FBgn0061435	251324	4.31828	2.54629	1.45667	1.9792	2.15041	2.49017	6.22357	5.63294	4.83208	6.17222	3.38266	5.24869	6.76704	0.00504612	0.0892943	3.52847	2.54954	3.06312	3.04704	3.69925	5.54411	5.14944	4.7976	3.36488	0.0494577	0.901032
1633220_at	CG16739-RA	CG16739	CG16739	FBgn0034505	37307	2.95007	2.48661	2.55686	1.80864	1.95932	2.3523	6.94355	6.31392	5.35639	4.50214	2.42999	5.1092	6.75941	0.00961534	0.117796	2.45543	2.11192	3.86164	2.80966	3.34342	3.62526	3.15658	3.37509	1.47982	0.363833	0.982648
1624855_at	CG31988-RA	CG31988	CG31988	FBgn0051988	326182	5.02654	4.64379	4.46896	1.9381	2.7453	3.76454	8.61487	8.09276	6.24156	7.42151	2.20243	6.51463	6.72758	0.0667436	0.311251	4.26744	3.41703	3.6679	3.78412	2.16999	4.12801	6.84908	4.38236	1.51387	0.686996	0.986213		metal ion binding // zinc ion binding		yes
1624746_at	CG9359-RA	betaTub85D	beta-tubulin	FBgn0003889	41124	2.99897	3.21812	2.51796	3.14572	2.39294	2.85474	7.30639	6.57987	4.50982	6.3903	3.23382	5.60404	6.7239	0.00727206	0.104394	3.15689	2.11091	3.25409	2.84063	3.41172	4.03467	3.78641	3.74427	1.87078	0.0912928	0.961837	microtubule-based movement // microtubule-based process // protein polymerization // salivary gland morphogenesis	GTP binding // GTPase activity // nucleotide binding // structural constituent of cytoskeleton // structural molecule activity	microtubule // protein complex // tubulin complex
1623899_at	CG7887-RA	Takr99D	Tachykinin-like receptor at 99D	FBgn0004622	43551	1.53081	1.12859	1.54432	1.72493	1.2426	1.43425	5.51215	5.91572	4.6076	2.43746	2.43132	4.18085	6.71134	0.00645764	0.0988938	5.82898	6.2515	5.83477	5.97175	3.90234	4.83586	4.14642	4.29487	-3.19735	0.00582744	0.601121	G-protein coupled receptor protein signaling pathway // signal transduction // tachykinin receptor signaling pathway	G-protein coupled receptor activity // neuropeptide receptor activity // receptor activity // signal transducer activity // tachykinin receptor activity	integral to membrane // integral to plasma membrane // membrane // plasma membrane
1623634_at	CG6527-RA	CG6527	CG6527	FBgn0036085	39197	4.46249	2.12267	3.26505	3.21882	2.7541	3.16463	7.16219	6.35955	6.10576	6.51243	3.40372	5.90873	6.69973	0.00664692	0.1002	4.99994	4.44559	3.32358	4.25637	4.11207	4.72053	5.74681	4.8598	1.51933	0.428765	0.982648		structural molecule activity
1638296_at	CG32064-RA	CG32064 /// DsimGD14244	CG32064 /// CG32064	FBgn0052064	326188	6.91806	6.22039	4.39543	4.11846	4.37425	5.20532	9.26965	8.64433	7.64345	8.429	5.68109	7.9335	6.62622	0.0118876	0.130501	7.10156	6.43529	7.27064	6.93583	7.13473	7.98481	8.21204	7.77719	1.79174	0.112763	0.961837	protein metabolic process // proteolysis	aminopeptidase activity // hydrolase activity // manganese ion binding // metalloexopeptidase activity	cytoplasm // intracellular
1628383_at	CG3330-RA	CG3330 /// DwilGK11338	CG3330 ///	FBgn0039511	43296	4.59193	4.06662	3.77651	1.70543	3.05004	3.43811	7.44688	7.08433	5.70772	6.20876	4.38065	6.16567	6.62335	0.00605485	0.095922	4.55967	4.35132	3.73572	4.21557	4.071	3.92109	4.54717	4.17975	-1.02514	0.9139	0.998043
1635666_at		His2B:CG17949	CG17949 [Source:FlyBase;GeneId:FBgn0061209]	FBgn0053910|FBgn0061209	326273|3772299	6.3581	6.47934	5.96794	5.35003	7.12249	6.25558	8.51886	8.77867	8.79118	9.33683	9.46916	8.97894	6.60409	4.73367e-05	0.007177	6.57299	6.81753	6.73952	6.71001	6.28399	7.02477	7.07405	6.79427	1.06014	0.766867	0.989072	chromatin assembly or disassembly // nucleosome assembly	DNA binding // protein binding	NuA4 histone acetyltransferase complex // chromosome // lipid particle // nucleosome // nucleus
1640086_at	CG11106-RA	CG11106	CG11106	FBgn0030280	32062	4.35698	1.74484	2.2603	2.30209	1.51682	2.43621	6.58888	6.16478	5.14533	5.07038	2.81937	5.15775	6.59577	0.0108524	0.124651	2.87162	2.55364	2.11612	2.51379	1.81483	3.36826	2.61653	2.59987	1.06148	0.871449	0.996001
1633704_at	CG7045-RA	CG7045 /// DsimCG7045	CG7045 /// CG7045	FBgn0038978	42650	1.87781	4.57282	1.10105	2.75405	2.37803	2.53675	7.31817	5.37743	4.58554	6.06926	2.9285	5.25578	6.58429	0.0197088	0.166909	1.89565	1.73834	2.54814	2.06071	2.39775	4.18018	3.26928	3.2824	2.3322	0.0992148	0.961837		DNA binding	chromatin // nucleus
1625164_at	CG31193-RA	TotX	Turandot X	FBgn0044810	117460	7.50778	6.4786	6.30645	6.69467	7.04339	6.80618	9.13028	6.68647	10.0927	10.983	10.6979	9.51805	6.55172	0.00979165	0.118565	8.94782	8.84921	10.6253	9.47412	8.68831	7.02343	8.83535	8.18236	-2.44827	0.1896	0.974628	immune response // innate immune response // response to bacterium // response to heat // response to oxidative stress // response to stress	molecular_function	extracellular region // extracellular space
1624460_s_at		CG31624 /// DsimGD21644	CG31624 /// CG31624	FBgn0051624|FBgn0051988	326182|35393	5.32977	4.95958	4.63087	2.52417	3.10717	4.11031	8.70034	8.31622	6.50375	7.49628	3.08524	6.82037	6.54346	0.0456646	0.25454	4.81057	4.13877	4.60724	4.51886	3.42792	5.22141	6.66909	5.10614	1.50241	0.57311	0.982648		metal ion binding // zinc ion binding
1640720_a_at	CG14872-RA	CG14872	CG14872	FBgn0038346	41893	9.29819	9.18888	9.33334	8.35067	8.45183	8.92458	11.2925	11.1898	11.6645	12.1036	11.9174	11.6336	6.5386	1.02783e-05	0.00270045	11.679	11.6808	11.869	11.7429	11.9263	11.9994	11.8763	11.934	1.1416	0.0578018	0.912883		binding
1639372_s_at	CG17567-RA	CG17567	CG17567	FBgn0040994	50468	7.28441	6.33807	5.1424	3.25761	4.24984	5.25447	8.96332	7.93613	7.49876	8.57369	6.81636	7.95765	6.51239	0.0104416	0.122532	6.80213	6.45332	6.73989	6.66511	6.66688	7.0231	7.90583	7.1986	1.44743	0.236682	0.978404
1634126_at	CG31788-RA	CG31788	CG31788	FBgn0051788	318942	7.26545	5.8299	3.88073	3.57909	3.6856	4.84815	8.87821	8.13264	6.96054	8.44459	5.31508	7.54621	6.48928	0.0242328	0.183734	5.48036	3.9128	6.04193	5.14503	5.60725	6.74082	7.52508	6.62438	2.78824	0.155274	0.970888	biological_process	molecular_function	cellular_component
1641366_at	CG8023-RA	eIF4E-3	eIF4E-3	FBgn0035860	38923	4.43079	5.64543	2.51476	3.23236	3.5729	3.87925	7.27283	7.84031	5.29692	7.55368	4.89553	6.57185	6.4648	0.0108235	0.124471	4.72903	5.21526	4.63058	4.85829	4.81751	6.49609	5.07795	5.46385	1.52157	0.334231	0.982648	translation // translational initiation	RNA binding // RNA cap binding // protein binding // translation initiation factor activity	cytoplasm // eukaryotic translation initiation factor 4F complex
1629875_a_at	CG3656-RA	Cyp4d1	Cytochrome P450 4D1	FBgn0005670	31188	3.25395	5.48019	5.32814	4.06106	5.66485	4.75764	7.32519	7.49257	7.47656	7.70302	7.23101	7.44567	6.44434	0.000488407	0.026925	6.95134	6.90415	7.73744	7.19764	6.82795	6.91759	6.72599	6.82384	-1.29576	0.246866	0.980565	oxidation reduction	electron carrier activity // heme binding // iron ion binding // metal ion binding // monooxygenase activity // oxidoreductase activity	endoplasmic reticulum // endoplasmic reticulum membrane // lipid particle // membrane // microsome
1623812_at	CG10943-RA	CG10943	CG10943	FBgn0036320	39462	2.08719	2.15438	4.65819	2.43786	4.1469	3.0969	4.03068	2.72941	5.35417	8.49506	8.31127	5.78412	6.44068	0.0670819	0.311908	4.18524	4.18968	2.26339	3.5461	6.64111	4.1224	4.75927	5.17426	3.09118	0.175907	0.974628		protein binding		yes
1639413_at	CG7929-RA	ocn	ocnus	FBgn0041102	43567	7.87877	7.44565	4.972	3.5147	2.44918	5.25206	8.96767	8.61627	7.3615	8.82572	5.91984	7.9382	6.43589	0.0575115	0.287058	6.85716	7.10061	6.56241	6.84006	6.57328	7.38298	8.59935	7.51854	1.60045	0.327671	0.982648		protein binding		yes
1631991_at	CG5089-RA	CG5089	CG5089	FBgn0034144	36859	4.45091	3.17114	3.81183	2.98434	2.29233	3.34211	7.0575	6.82006	5.81525	6.05528	4.33368	6.01635	6.38304	0.00221873	0.059158	4.23689	3.7272	3.79272	3.91894	4.26344	4.34535	5.21749	4.60876	1.61309	0.115965	0.961837
1639779_at	CG17376-RA	CG17376	CG17376	FBgn0042189	59227	6.77482	6.9357	4.34419	4.05932	3.57638	5.13808	8.57283	7.7381	7.41111	8.65358	6.65294	7.80571	6.35385	0.0105954	0.123298	5.85862	7.39681	6.37307	6.54283	5.59035	7.2198	7.16641	6.65885	1.08374	0.876404	0.996001
1626662_at	CG12309-RA	CG12309	CG12309	FBgn0033542	36126	2.28726	1.44486	2.03015	1.28334	1.62313	1.73375	4.98195	4.48692	3.97014	4.42928	4.08256	4.39017	6.30467	6.70204e-06	0.00226816	1.42653	1.8258	2.40566	1.886	1.42995	1.84684	2.46631	1.91437	1.01986	0.948662	0.998316		carbonate dehydratase activity // lyase activity
1639222_at	CG32191-RA	CG32191	CG32191	FBgn0052191	317903	5.77458	5.10033	7.14679	4.38403	5.04532	5.49021	8.38921	8.24354	8.48022	7.9862	7.61743	8.14332	6.29022	0.00067049	0.0314225	6.76244	6.88471	7.12192	6.92302	6.68305	6.67066	6.56334	6.63902	-1.21757	0.0645197	0.927184	metabolic process	N-acetylgalactosamine-4-sulfatase activity // catalytic activity // hydrolase activity // sulfuric ester hydrolase activity
1632451_at	CG7241-RA	Cyp304a1	Cyp304a1	FBgn0038095	41586	4.36051	5.32842	5.76311	2.99096	2.93445	4.27549	5.85777	5.40761	6.94201	8.66035	7.77424	6.9284	6.28933	0.0130697	0.136022	6.42228	6.29676	5.44699	6.05534	6.89833	7.2114	7.7835	7.29774	2.36592	0.0363479	0.832291	insecticide metabolic process // oxidation reduction	electron carrier activity // heme binding // iron ion binding // metal ion binding // monooxygenase activity // oxidoreductase activity // protein binding	endoplasmic reticulum // endoplasmic reticulum membrane // membrane // microsome
1634251_at	CG12853-RA	CG12853	CG12853	FBgn0040747	50220	5.04765	5.74307	4.90514	4.28799	3.4394	4.68465	8.87504	8.22084	7.15782	7.1818	5.22895	7.33289	6.26902	0.0067027	0.100611	5.44548	5.55621	6.13372	5.7118	4.86598	6.65702	5.8952	5.80607	1.06752	0.874737	0.996001
1631725_at	CG4691-RA	CG4691	CG4691	FBgn0028870	34856	2.63915	2.63624	3.46835	1.88008	2.70318	2.6654	7.00031	6.27944	6.11943	4.67915	2.48088	5.31184	6.26121	0.0136024	0.13965	2.6922	2.50646	2.86558	2.68808	2.33746	3.74018	3.94045	3.33936	1.57056	0.27453	0.982648
1636574_s_at	CG33056-RA	CG33056	CG33056	FBgn0053056	326246	7.4352	6.80645	7.90388	6.99813	7.38584	7.3059	10.5616	10.4057	10.4712	9.20815	9.09499	9.94834	6.24386	0.000113976	0.0119341	8.15201	8.29188	8.53797	8.32729	7.42544	7.59534	7.48479	7.50186	-1.77206	0.00259077	0.461677		protein binding
1630049_at	CG4461-RA	CG4461	CG4461	FBgn0035982	39074	7.88698	7.9333	7.54944	6.85914	6.16529	7.27883	10.8019	10.734	10.2251	8.80342	9.03654	9.92019	6.2392	0.00121719	0.0444841	8.3315	8.26559	8.7986	8.46523	8.9609	9.29786	8.99273	9.08383	1.53538	0.0360339	0.832291	response to heat
1639476_at	CG2081-RB	Vago	Vago	FBgn0030262	32040	8.30515	9.53785	11.4507	8.65005	9.02685	9.39412	12.4169	12.4925	12.573	11.6196	11.0414	12.0287	6.20988	0.00306144	0.0701724	10.8665	10.5274	10.3587	10.5842	10.4219	11.1235	11.338	10.9612	1.29861	0.296642	0.982648
1636988_at	CG8476-RA	CG8476	CG8476	FBgn0038127	41624	2.80274	2.4083	1.97025	1.75959	1.90626	2.16943	6.62227	5.08217	4.80975	4.76408	2.72415	4.80048	6.19479	0.00369051	0.0769471	3.28177	2.22185	2.33355	2.61239	3.9489	3.08752	3.67927	3.5719	1.94464	0.0851884	0.956636	protein folding	heat shock protein binding // unfolded protein binding
1630728_a_at	CG11205-RA	phr	photolyase	FBgn0003082	35735	4.34588	4.76536	4.77423	4.79403	4.72589	4.68108	8.05468	8.09862	7.95456	6.00327	6.43573	7.30937	6.18294	0.000438543	0.0252622	4.61233	4.41172	4.62134	4.54846	4.3095	4.68571	4.44921	4.48147	-1.04753	0.631903	0.982648	DNA repair	DNA photolyase activity // deoxyribodipyrimidine photo-lyase activity // lyase activity
1641725_at				FBgn0038867		4.96068	4.81162	5.3796	5.22509	4.52478	4.98035	7.51755	5.98154	7.2906	8.55873	8.68507	7.6067	6.17459	0.000913424	0.0379632	5.35057	5.63087	4.74393	5.24179	5.44734	4.40351	4.38518	4.74534	-1.41073	0.320244	0.982648
1635550_at	CG10317-RC	CG10317	CG10317	FBgn0038423	41987	2.18343	1.75643	1.71675	1.27318	1.98701	1.78336	5.99999	5.3017	4.27666	3.59314	2.86065	4.40643	6.16059	0.002073	0.0575219	1.76206	2.70563	2.98677	2.48482	1.96289	3.5094	2.52862	2.66697	1.13457	0.770768	0.989072
1625744_at	CG17530-RA	GstE6	Glutathione S transferase E6	FBgn0063494	37111	6.29419	7.01497	6.17164	6.69388	6.41212	6.51736	9.16237	8.87382	8.83179	9.37594	9.40013	9.12881	6.11118	8.68989e-07	0.000841434	8.94479	9.002	9.70353	9.21677	9.34287	9.80351	9.56382	9.57007	1.27747	0.272438	0.982648		glutathione transferase activity // transferase activity
1631436_at	CG18396-RA	Mst98Cb	Male-specific RNA 98Cb	FBgn0004171	43367	4.52301	3.5724	3.46146	2.60775	1.87636	3.2082	7.17786	6.82258	5.89418	5.74662	3.43309	5.81487	6.09096	0.0111562	0.126633	4.06078	2.85651	3.64709	3.52146	3.25148	7.78694	5.06475	5.36772	3.59568	0.247461	0.980565
1629462_at	CG30192-RA	CG30192	CG30192	FBgn0050192	246510	1.81516	1.77056	1.58979	1.62289	1.53298	1.66628	6.19381	5.06797	4.7398	3.17651	2.15558	4.26673	6.06479	0.00671846	0.100734	1.26165	1.6014	1.89326	1.58544	1.21553	2.47387	1.71539	1.8016	1.16164	0.624948	0.982648
1627211_at	CG7202-RA	CG7202	CG7202	FBgn0037086	40376	2.61279	2.26786	3.04807	3.07806	2.51514	2.70438	6.62759	5.98385	4.69283	5.09874	4.11391	5.30338	6.05867	0.000604503	0.0295272	2.77626	2.08724	2.20488	2.35613	2.27692	4.10788	4.36318	3.58266	2.34004	0.150384	0.969473
1628760_at	CG8517-RA	CG8517	thioredoxin	FBgn0034472	37268	4.49109	3.61579	3.48329	3.79348	3.76194	3.82912	7.70691	6.8258	6.82562	6.33779	4.43453	6.42613	6.05032	0.00189811	0.0548369	3.70514	4.30369	4.63432	4.21438	4.11353	5.53078	4.95629	4.86687	1.57187	0.256474	0.982648	cell redox homeostasis // cellular response to DNA damage stimulus // glycerol ether metabolic process // response to DNA damage stimulus	disulfide oxidoreductase activity // electron carrier activity // protein disulfide oxidoreductase activity	mitochondrion
1628348_at	CG32081-RA	CG32081	CG32081	FBgn0052081	326194	3.99731	2.99269	2.64198	2.51874	2.45356	2.92086	6.77833	6.21594	4.90941	6.41681	3.25596	5.51529	6.03952	0.00630501	0.0974653	4.09635	3.53041	4.36807	3.99828	3.14325	3.36623	6.12577	4.21175	1.15948	0.839889	0.992703	transport	amino acid transmembrane transporter activity	integral to membrane // membrane
1636743_s_at						5.35474	4.95995	3.9581	3.54894	3.56884	4.27811	8.14843	8.10074	6.68105	6.66313	4.75575	6.86982	6.02811	0.00714736	0.103531	4.76217	5.13847	4.6544	4.85168	4.97741	5.02436	5.59905	5.20027	1.27332	0.232442	0.975175
1624437_s_at						1.66322	1.92119	1.9535	2.29825	1.87753	1.94274	4.62297	4.99616	4.68472	5.88454	2.48364	4.53441	6.02795	0.00186806	0.0545391	4.47582	3.51729	2.83516	3.60942	5.84021	2.36858	3.4749	3.89456	1.21853	0.813068	0.991291
1635139_at	CG13340-RA	CG13340 /// DmauCG13340 /// DsimGD25742	CG13340 /// ///	FBgn0033868	36524	4.41921	4.32931	2.92892	2.42067	3.32301	3.48422	7.707	6.91694	5.81769	5.99936	3.86673	6.06154	5.9683	0.00911888	0.115429	4.33354	4.34996	5.00348	4.56233	4.60321	5.56802	6.03666	5.40263	1.79043	0.152383	0.969473	protein metabolic process // proteolysis	aminopeptidase activity // hydrolase activity // manganese ion binding // metalloexopeptidase activity	cytoplasm // intracellular
1624768_at	CG31407-RA	CG31407	CG31407	FBgn0051407	318716	5.44415	3.11529	2.91751	1.70193	1.99083	3.03394	7.83448	6.31068	5.48166	5.52288	2.88943	5.60783	5.9541	0.0381578	0.231982	3.69739	2.18204	5.28927	3.7229	2.13468	4.57089	3.66284	3.45614	-1.20311	0.827147	0.991291	biological_process	molecular_function	cellular_component
1634690_at	CG13345-RA	tum	tumbleweed	FBgn0086356	36538	3.53075	3.4792	5.08328	3.72876	5.14314	4.19303	7.16807	7.73084	7.17651	6.50725	5.24644	6.76582	5.94961	0.00196451	0.0562271	2.98422	3.05168	3.10151	3.0458	3.36597	3.39381	3.13283	3.29754	1.19064	0.0481127	0.901032	Rho protein signal transduction // cell fate determination // cell proliferation // cytokinesis // dendrite morphogenesis // intracellular signaling cascade // maintenance of protein location in cell // mitotic spindle organization // negative regulation of Wnt receptor signaling pathway // neuron development // regulation of Wnt receptor signaling pathway // signal transduction	GTPase activator activity // Rho GTPase activator activity // diacylglycerol binding // metal ion binding // signal transducer activity	cortical microtubule // intracellular // midbody // nucleus // spindle
1640487_at	CG12689-RA	CG12689	CG12689	FBgn0029952	31676	4.66964	5.78901	3.006	2.66139	2.98976	3.82316	7.63349	7.72256	4.97082	7.52287	4.11579	6.39311	5.93787	0.0301378	0.203972	3.7822	5.22286	2.86856	3.95787	3.45214	4.78027	4.92755	4.38665	1.34609	0.632884	0.982648
1624202_a_at	CG2127-RA	CG2127	CG2127	FBgn0033286	35811	2.7161	2.8503	2.346	2.36676	1.63481	2.38279	6.95768	5.90585	5.49566	4.62842	1.77237	4.952	5.93481	0.0217127	0.17518	2.13843	2.4535	2.22108	2.271	2.75332	4.0486	3.52351	3.44181	2.25138	0.0391933	0.850643
1632587_s_at		CG9130	CG9130 [Source:FlyBase;GeneId:FBgn0035197]	FBgn0035197|FBgn0035198	3772105|3772453	5.56027	3.17607	3.86542	2.34347	1.85915	3.36088	7.71434	7.06723	6.20002	5.41485	3.14061	5.90741	5.84229	0.0378409	0.231913	3.85897	4.29471	3.25631	3.80333	3.04978	2.97303	4.43761	3.48681	-1.24533	0.604073	0.982648		protein binding
1640755_at	CG10248-RA	Cyp6a8	cytochrome P450 related AF5	FBgn0013772	36666	6.95068	7.00011	5.91537	5.81565	5.82606	6.30157	9.10729	9.4233	8.14265	8.78511	8.76542	8.84475	5.82872	8.38558e-05	0.00981986	8.63571	8.77473	7.98037	8.4636	9.49946	9.47123	9.04112	9.33727	1.83231	0.0379794	0.842831	insecticide metabolic process // lauric acid metabolic process // oxidation reduction // response to caffeine	alkane 1-monooxygenase activity // electron carrier activity // fatty acid (omega-1)-hydroxylase activity // heme binding // iron ion binding // metal ion binding // monooxygenase activity // oxidoreductase activity	endoplasmic reticulum // endoplasmic reticulum membrane // membrane // microsome
1623256_at	CG5164-RA	GstE1	glutathione-S-transferase	FBgn0034335	37106	8.82075	9.15116	9.77464	8.99403	8.96457	9.14103	12.1029	11.9238	12.0644	11.2604	11.0661	11.6835	5.82594	1.459e-05	0.00333143	7.9071	8.10936	8.28594	8.1008	8.29274	8.73338	8.29819	8.44144	1.26632	0.1353	0.96731	response to oxidative stress	glutathione transferase activity // transferase activity
1626829_s_at	CG3494-RA	CG3494	CG3494	FBgn0035008	37903	3.39067	2.58035	2.56031	3.02752	2.00003	2.71178	6.79186	5.95293	5.89045	4.25759	3.34158	5.24688	5.79619	0.00542072	0.0920551	3.07928	2.91312	2.94616	2.97952	3.45881	3.99429	3.30545	3.58618	1.52273	0.0476746	0.901032	phagocytosis, engulfment	protein binding
1637780_a_at	CG4836-RA	CG4836	CG4836	FBgn0038762	42387	3.54078	4.58215	4.51162	2.99978	3.14939	3.75674	8.18992	7.23839	7.05849	5.54132	3.39437	6.2845	5.76673	0.0231504	0.180184	4.98563	4.54102	3.79366	4.4401	4.64756	4.57222	5.20097	4.80692	1.2895	0.41133	0.982648	metabolic process // oxidation reduction	L-iditol 2-dehydrogenase activity // binding // catalytic activity // oxidoreductase activity // zinc ion binding
1627553_at	CG7919-RA	fan	farinelli	FBgn0028379	43926	3.16253	3.54573	3.11768	2.41911	2.76308	3.00163	6.83721	6.733	5.50014	5.68302	2.88286	5.52725	5.75821	0.0091133	0.115429	2.30086	2.76632	2.26378	2.44365	2.89152	3.82971	4.45645	3.72589	2.43216	0.0565767	0.905085		protein binding // structural molecule activity	plasma membrane
1629365_at	CG30324-RA	CG30324	CG30324	FBgn0050324	246540	5.32218	4.11071	3.51613	2.47163	2.7066	3.62545	7.1785	6.62345	5.67622	6.86	4.35553	6.13874	5.70921	0.00852496	0.112416	4.98268	6.17696	5.12078	5.42681	4.99298	6.13981	6.33217	5.82165	1.3148	0.521793	0.982648
1628650_at	CG31538-RA	CG31538	CG31538	FBgn0051538	318790	3.34924	2.21251	2.6306	2.84476	1.80191	2.5678	6.93221	6.15297	5.12725	4.48283	2.69327	5.07771	5.69581	0.0119723	0.130501	3.37042	3.12673	2.84059	3.11258	3.31472	3.65171	4.32748	3.76464	1.57141	0.123314	0.96731	biological_process	molecular_function	cellular_component
1640732_s_at		CG33791	CG33791 [Source:FlyBase;GeneId:FBgn0035240]	FBgn0035239|FBgn0035240	317974|3772196	2.70109	2.78098	3.26548	2.73621	2.77186	2.85112	6.6421	5.65208	5.77058	4.96693	3.71508	5.34935	5.64992	0.0010417	0.0409785	3.08244	3.0448	2.68955	2.93893	3.23243	3.34037	3.76933	3.44738	1.42252	0.0693271	0.928727	biological_process // glycolysis // metabolic process // oxidation reduction // tricarboxylic acid cycle	molecular_function // oxidoreductase activity // oxidoreductase activity, acting on the aldehyde or oxo group of donors, disulfide as acceptor // oxoglutarate dehydrogenase (succinyl-transferring) activity // thiamin pyrophosphate binding	cellular_component // mitochondrial oxoglutarate dehydrogenase complex
1635366_at	CG5614-RA	CG5614	CG5614	FBgn0038359	41906	2.28894	2.99119	3.63159	2.71292	1.69909	2.66475	6.47433	6.43864	4.75889	5.66477	2.46387	5.1601	5.63867	0.0152158	0.147504	2.22618	2.98695	3.38441	2.86585	2.48784	3.38988	3.51059	3.12944	1.20046	0.6038	0.982648
1630880_at		CG42248	CG42248	FBgn0025623	31031	3.59095	3.41683	4.26195	3.18568	4.12106	3.71529	6.03001	6.24694	6.63409	6.11396	6.02583	6.21017	5.63678	5.43546e-06	0.00201986	3.67472	3.49982	3.2351	3.46988	3.69025	4.08711	3.13977	3.63904	1.12441	0.606347	0.982648	biological_process	binding	cytoskeleton
1627084_s_at	CG13164-RA	SIP2	Syntaxin Interacting Protein 2	FBgn0061197	36332	3.67554	4.65898	3.53543	3.91296	2.8674	3.73006	7.21805	6.99179	6.26099	6.72841	3.91328	6.2225	5.6273	0.00565675	0.0935789	4.24472	3.50595	3.23784	3.66284	3.55752	4.42537	4.89578	4.29289	1.54762	0.271396	0.982648
1640759_at	CG31709-RA	CG31709	CG31709	FBgn0051709	261620	3.92433	3.00864	1.83898	2.27897	3.3928	2.88874	7.10642	6.16993	5.27474	5.45019	2.88011	5.37628	5.60819	0.014153	0.142372	2.13723	3.18596	2.85242	2.7252	3.05907	3.52701	3.54507	3.37705	1.57118	0.134225	0.96731	biological_process	molecular_function	cellular_component
1624444_at	CG17946-RA	Mst84Da	Male-specific RNA 84Da	FBgn0004172	40889	7.8391	6.6801	4.69138	4.08926	3.56113	5.37219	8.82084	8.45108	7.59017	8.5791	5.82198	7.85263	5.58068	0.0351733	0.22254	7.71417	7.14436	8.26304	7.70719	7.5981	8.57552	8.66273	8.27878	1.48616	0.290657	0.982648	cell differentiation // multicellular organismal development // spermatogenesis
1638626_a_at	CG17377-RA	CG17377	CG17377	FBgn0031859	32813|33954	7.02501	8.00676	4.84625	3.80328	4.13162	5.56258	8.8732	8.9293	7.4232	8.63198	6.35441	8.04242	5.57833	0.0338569	0.217658	6.96607	5.93683	6.53733	6.48008	6.63293	7.64469	7.88701	7.38821	1.87662	0.135303	0.96731	compound eye morphogenesis // embryonic development via the syncytial blastoderm	protein binding
1625631_at		glob2	CG15180	FBgn0037458	40807	1.59329	1.8001	1.48684	1.65089	1.96775	1.69977	5.21174	5.30737	3.32848	4.23533	2.80318	4.17722	5.56911	0.00118475	0.0438541	1.34087	1.4907	3.40864	2.08007	1.53002	2.22225	2.18309	1.97845	-1.07298	0.891987	0.997185	oxygen transport	heme binding // oxygen binding
1637441_at	CG3982-RA	CG3982	CG3982	FBgn0035988	39084	4.63405	5.03838	2.83398	2.56916	3.34154	3.68342	8.25794	7.68636	6.17584	6.87935	1.79907	6.15971	5.56465	0.0822498	0.347358	4.28105	5.33237	4.1497	4.58771	3.50704	5.23677	5.92131	4.88837	1.23171	0.729325	0.987189		hydrolase activity		yes
1631441_s_at	CG7447-RA	CG7447	N-like	FBgn0035539	38540	4.87003	3.74124	5.66061	3.15087	4.27147	4.33884	7.64311	7.69335	7.2289	5.86401	5.59417	6.80471	5.52458	0.00428252	0.0829032	6.74758	6.72613	6.14581	6.53984	5.53611	4.60697	4.84059	4.99456	-2.91861	0.0106334	0.67706	muscle attachment	calcium ion binding // protein binding	muscle tendon junction
1635424_s_at	CG32063-RB	CG32063	CG32063	FBgn0045770	326187	5.52909	4.40551	3.57029	3.95941	3.79373	4.25161	8.29697	7.44036	6.5269	7.69746	3.59129	6.7106	5.49832	0.0257634	0.189301	5.33723	5.55441	6.63312	5.84159	5.06552	6.2968	6.81316	6.05849	1.16224	0.757218	0.989072	protein metabolic process // proteolysis	aminopeptidase activity // hydrolase activity // manganese ion binding // metalloexopeptidase activity	cytoplasm // intracellular
1626168_at	CG7211-RA	CG7211	CG7211	FBgn0031941	34054	4.19607	4.17527	2.41259	2.32604	3.77932	3.37786	6.42573	6.51798	4.99202	6.9929	4.20464	5.82665	5.4596	0.00654557	0.0994003	3.45085	2.98713	4.94579	3.79459	3.21844	4.57732	3.64741	3.81439	1.01382	0.979211	0.999288	ATP synthesis coupled proton transport	hydrogen ion transmembrane transporter activity // hydrogen-exporting ATPase activity, phosphorylative mechanism // hydrolase activity // protein binding	mitochondrial proton-transporting ATP synthase complex // mitochondrial proton-transporting ATP synthase complex, coupling factor F(o)
1636526_at	CG9451-RA	CG9451	CG9451	FBgn0036876	40118	7.28539	6.70909	8.24297	7.46201	7.81695	7.50328	10.0191	10.3655	10.0249	9.73082	9.56773	9.9416	5.4201	3.18287e-05	0.00563754	9.33162	8.87002	9.40356	9.20173	8.42074	8.64117	8.34804	8.46998	-1.66065	0.0179555	0.718998		acid phosphatase activity // hydrolase activity
1625562_at	CG34168-RA	CG34168		FBgn0085197	50457	6.81074	5.60052	4.64771	3.87953	2.68792	4.72528	8.54468	8.06931	7.55159	6.64456	5.00466	7.16296	5.41768	0.0324028	0.212224	5.99457	5.31145	5.54843	5.61815	5.56903	6.44082	6.90212	6.30399	1.60864	0.193399	0.974628		protein binding
1627975_at	CG5609-RA	TotB	Turandot B	FBgn0038838	42474	2.95473	1.37112	1.95686	2.43067	1.80215	2.10311	3.77926	1.50285	5.59289	5.85869	5.9503	4.5368	5.40274	0.0266241	0.192588	4.95543	4.85935	6.35514	5.38997	2.69842	2.21905	2.67756	2.53168	-7.25159	0.00490942	0.570314	immune response // innate immune response // response to UV // response to heat // response to stress	molecular_function	extracellular region // extracellular space
1636039_at	CG5409-RA	Arp53D	Actin-related protein 53D	FBgn0011743	36879	1.37193	1.2021	1.33642	1.74826	1.38158	1.40806	4.89746	5.66135	2.31804	3.82346	2.49606	3.83927	5.39348	0.00620839	0.096761	1.32843	1.3608	1.78555	1.49159	1.41236	1.9643	1.40983	1.5955	1.07468	0.682484	0.986213	cytoskeleton organization	ATP binding // nucleotide binding // protein binding // structural constituent of cytoskeleton	actin cytoskeleton // actin filament // cytoplasm // cytoskeleton
1640884_at	CG15784-RA	CG15784	CG15784	FBgn0029766	31461	8.26368	8.81589	7.82556	8.33247	7.56193	8.15991	10.2844	10.2133	10.2355	10.9746	11.2191	10.5854	5.37202	4.42106e-05	0.00687667	10.7867	10.7583	10.194	10.5797	10.5949	10.1437	10.9771	10.5719	-1.00538	0.981179	0.999288
1626834_at	CG8277-RA	eIF4E-5	eIF4E-5	FBgn0035823	38878	4.578	3.2203	3.3735	2.91489	2.38906	3.29515	6.97804	7.2643	5.43007	5.58171	3.34101	5.71903	5.36611	0.0150225	0.14684	3.8312	4.31511	4.16619	4.10417	4.34414	4.57383	4.60939	4.50912	1.32405	0.0706696	0.928727	autophagic cell death // salivary gland cell autophagic cell death // translation // translational initiation	RNA binding // RNA cap binding // protein binding // translation initiation factor activity	cytoplasm // eukaryotic translation initiation factor 4F complex
1624456_at	CG17154-RA	CG17154	CG17154	FBgn0036246	39373	3.19555	2.64319	2.0637	1.73491	1.76836	2.28114	6.01896	5.66646	4.67942	5.28638	1.85092	4.70043	5.34906	0.0161939	0.152247	2.99059	2.48413	3.89031	3.12168	3.92373	3.39952	5.38715	4.2368	2.16614	0.197876	0.974628		protein binding
1638762_at	CG3843-RA	RpL10Aa	Ribosomal protein L10Aa	FBgn0038281	41811	3.68045	2.90583	3.02151	2.86779	2.19506	2.93413	6.77778	5.98516	4.70535	5.25565	4.04178	5.35314	5.34806	0.00191512	0.0551602	2.79727	2.78996	2.78659	2.79127	2.80553	4.35252	3.67329	3.61045	1.76439	0.141266	0.96731	RNA processing // phagocytosis, engulfment // translation	RNA binding // structural constituent of ribosome	cytosolic large ribosomal subunit // intracellular // ribosome
1633574_at	CG31820-RA	CG31820	CG31820	FBgn0051820	318961	5.72091	5.45317	4.96665	2.86673	3.77463	4.55642	7.98274	6.86916	7.43194	7.26775	5.324	6.97512	5.34689	0.00872115	0.113023	6.54391	6.09261	6.35507	6.33053	5.95445	6.61862	7.50125	6.69144	1.28424	0.482512	0.982648	biological_process	molecular_function // protein binding	cellular_component
1630561_at	CG13641-RA	CG13641	CG13641	FBgn0039239	42969	7.05355	8.12172	9.1294	5.92017	6.55552	7.35607	8.85544	9.5077	10.0237	10.4591	10.0062	9.77042	5.33079	0.0051524	0.0897857	8.40594	8.83778	8.11891	8.45421	8.29021	9.04895	9.31275	8.88397	1.34701	0.31107	0.982648
1638494_at	CG3124-RA	CG3124	CG3124	FBgn0034840	37688	5.73063	5.49528	3.93762	3.5189	3.93857	4.5242	8.63524	7.7447	6.16367	7.07838	5.06036	6.93647	5.32311	0.0137181	0.140239	5.34696	5.93825	4.8944	5.3932	4.54646	5.8289	6.43446	5.60327	1.15674	0.756774	0.989072		protein binding
1641101_at	CG32141-RA	CG32141	CG32141	FBgn0052141	317880	3.80305	3.45184	3.4415	3.21252	3.08564	3.39891	6.95593	6.57667	5.3153	6.1298	4.06767	5.80907	5.31535	0.00184722	0.0543366	4.9601	4.26363	3.90196	4.37523	4.86882	4.85242	5.18665	4.9693	1.5095	0.145291	0.967952	biological_process	molecular_function	cellular_component
1636777_at	CG5968-RA	CG5968	CG5968	FBgn0032588	34986	6.08851	4.22165	4.18159	2.58024	3.05327	4.02505	7.18677	6.76606	5.86675	6.27593	6.05178	6.42946	5.29418	0.00618954	0.096761	6.18179	6.54776	4.31057	5.68004	4.87422	4.29445	5.31233	4.827	-1.8063	0.320543	0.982648
1638866_at	CG9542-RA	CG9542	CG9542	FBgn0031821	33907	4.82698	3.27185	5.6324	4.1752	4.20835	4.42296	7.62755	7.44084	7.80806	5.29169	5.95977	6.82558	5.28765	0.00551073	0.0925373	4.21773	5.7146	5.30586	5.0794	5.54246	4.66926	4.37668	4.8628	-1.16199	0.722158	0.986775	metabolic process	hydrolase activity
1628872_at	CG32351-RA	CG32351	CG32351	FBgn0052351	326209	3.82382	2.74311	3.12379	2.33238	2.39961	2.88454	6.78451	5.92693	4.6403	5.97912	3.09464	5.2851	5.28007	0.0090914	0.115429	3.2624	3.11451	3.06546	3.14746	3.00909	3.96276	4.39424	3.7887	1.55967	0.19588	0.974628	protein metabolic process // proteolysis	aminopeptidase activity // hydrolase activity // manganese ion binding // metalloexopeptidase activity	cytoplasm // intracellular
1638469_s_at	CG3857-RA	CG3857	CG3857	FBgn0023520	2768908	7.09057	7.05148	4.97962	5.11622	4.62695	5.77297	8.29787	8.14159	8.61514	7.78636	7.99544	8.16728	5.25726	0.00253889	0.0635629	7.72109	7.36522	7.46534	7.51722	7.55868	7.5158	7.91207	7.66218	1.10571	0.427401	0.982648	nuclear-transcribed mRNA catabolic process, nonsense-mediated decay	nucleoside-triphosphatase activity // nucleotide binding	intracellular
1637128_a_at	CG33340-RA	CG33340	CG33340	FBgn0053340	2768682	7.25847	6.66659	5.2746	4.12654	5.80707	5.82665	9.54251	8.91906	7.96307	8.64634	5.99459	8.21311	5.22873	0.0193878	0.165791	7.63495	6.41034	7.47877	7.17469	7.02419	8.39304	8.32153	7.91292	1.66813	0.277774	0.982648	biological_process	molecular_function	cellular_component
1638107_at	CG5762-RA	CG5762 /// DmauCG5762 /// DsimGD18296	CG5762 /// CG5762 /// CG5762	FBgn0039190	42907	2.79414	4.59261	3.09401	3.49478	2.74668	3.34444	7.02962	7.01809	5.42285	5.94585	3.22806	5.72889	5.22145	0.0153099	0.148163	3.43454	3.29201	3.61805	3.4482	2.79431	4.14029	4.40037	3.77832	1.25712	0.550153	0.982648		protein binding
1635271_at	CG30431-RA	CG30431	CG30431	FBgn0050431	35549	4.42578	3.82711	5.43877	3.30733	3.6611	4.13202	7.00521	6.82944	7.12154	5.93521	5.67457	6.51319	5.20961	0.00105447	0.0412901	6.27795	6.43146	6.77198	6.4938	5.99312	5.90035	6.44337	6.11228	-1.30271	0.161311	0.971634		DNA binding // nucleic acid binding // zinc ion binding	intracellular // nucleus
1641142_at	CG5217-RA	CG5217	CG5217	FBgn0038694	42311	2.04182	1.54762	2.00062	1.75754	2.4195	1.95342	5.87814	5.61367	3.87505	3.65437	2.63894	4.33203	5.20037	0.00553329	0.0926636	2.13989	1.91673	2.69135	2.24932	2.11807	2.74724	2.4452	2.43684	1.1388	0.55734	0.982648
1624961_at	CG6380-RA	CG6380	CG6380	FBgn0032632	35040	1.70065	1.98484	1.59204	1.84006	1.34253	1.69202	5.88062	4.90376	3.69102	3.5738	2.27502	4.06484	5.17953	0.00528561	0.0907364	1.44178	1.28634	2.43451	1.72088	2.16028	2.26457	2.49491	2.30659	1.50078	0.19141	0.974628	regulation of phosphoprotein phosphatase activity // regulation of signal transduction	phosphoprotein phosphatase inhibitor activity
1632404_at	CG5760-RA	rtet	tetracycline resistance	FBgn0028468	42500	3.02754	2.62419	4.11959	3.32443	3.30194	3.27954	6.06752	5.7878	6.00584	5.1446	5.23723	5.6486	5.16604	6.3461e-05	0.00851358	5.83606	5.07222	5.96536	5.62455	5.51614	5.93827	5.41082	5.62174	-1.00195	0.993469	0.99969	oogenesis // transmembrane transport // transport	protein binding // sugar transmembrane transporter activity // transporter activity	membrane
1634880_s_at	CG12902-RA	CG12902	CG12902	FBgn0033512	36092	7.32598	6.04737	4.47221	1.99964	3.29191	4.62742	8.38903	7.94052	7.23008	7.30767	4.11192	6.99584	5.16376	0.0861482	0.354391	6.989	7.54433	6.53525	7.02286	5.96966	8.17483	8.52218	7.55556	1.44663	0.565221	0.982648				yes
1638028_at	CG30485-RA	CG30484	CG30484	FBgn0050485	246644|36534	1.48497	1.28656	1.36766	1.70072	1.83521	1.53502	4.34257	4.06598	5.15835	3.24682	2.68342	3.89943	5.1494	0.000695523	0.0320252	1.30214	1.36533	1.49768	1.38838	1.6506	1.36696	1.19459	1.40405	1.01092	0.919099	0.998043
1628051_at	CG30376-RA	CG30376	CG30376	FBgn0050376	246576	3.96394	3.09218	3.36073	3.73428	2.91839	3.4139	7.69531	7.07596	5.81034	5.2127	3.09308	5.77748	5.14644	0.0211095	0.172741	3.6297	4.34056	3.52269	3.83098	3.78585	4.05044	4.36043	4.06557	1.17657	0.485616	0.982648	biological_process	molecular_function	cellular_component
1637138_at	CG13898-RA	CG13898	CG13898	FBgn0035161	38092	3.14181	4.14419	3.29199	2.9364	2.39349	3.18158	6.59172	5.90689	5.75115	5.50196	3.87868	5.52608	5.07886	0.00227369	0.060099	3.2801	3.98222	2.70205	3.32146	3.30819	5.09647	3.92968	4.11145	1.72906	0.285712	0.982648		calcium ion binding
1631439_at	CG8719-RA	Odc2	Ornithine decarboxylase 2	FBgn0013308	35767	2.77708	2.54651	4.32708	3.74046	2.37921	3.15407	5.81046	6.68957	5.65396	4.70965	4.59413	5.49155	5.05421	0.00249077	0.0629402	5.2004	5.4568	4.10599	4.92106	4.66018	5.35534	4.13371	4.71641	-1.15241	0.726213	0.986775	polyamine biosynthetic process	carboxy-lyase activity // catalytic activity // lyase activity // ornithine decarboxylase activity // protein binding
1627393_at	CG9029-RA	CG9029	CG9029	FBgn0031746	33815	2.31321	2.86496	3.7966	2.94373	3.40858	3.06542	9.08645	3.91214	4.08636	2.68782	7.23431	5.40142	5.04901	0.0907397	0.362882	4.36257	3.16128	3.49189	3.67191	2.77982	7.61286	4.8941	5.09559	2.68269	0.379974	0.982648	defense response			yes
1639298_at	CG3213-RA	CG3213	CG3213	FBgn0031545	33574	3.58948	4.00166	3.26651	3.18446	2.97625	3.40367	7.25485	6.60948	5.85588	5.55808	3.41801	5.73926	5.04757	0.00860948	0.112607	3.58401	3.43142	3.34873	3.45472	2.48459	4.24256	3.98495	3.5707	1.08371	0.843973	0.99286	translation	protein binding // structural constituent of ribosome	intracellular // ribosome
1631238_at	CG2830-RA	Hsp60B	Heat shock protein 60 related	FBgn0011244	48572	3.24265	2.77585	2.37149	2.75315	1.53423	2.53547	6.70046	5.52547	4.6544	3.97398	3.47352	4.86557	5.02837	0.00662882	0.100023	2.38568	2.98682	2.90262	2.75837	2.54484	3.35304	3.28093	3.0596	1.23219	0.398978	0.982648	'de novo' protein folding // cellular protein metabolic process // protein folding // protein refolding // protein targeting to mitochondrion // response to heat // spermatid development	ATP binding // ATPase activity, coupled // nucleotide binding // protein binding // unfolded protein binding	cytoplasm // mitochondrial matrix // mitochondrion
1623327_at						7.78647	6.43004	8.92059	6.85524	6.83892	7.36625	9.90264	9.74275	10.1901	9.30604	9.33671	9.69565	5.02596	0.00124225	0.0447683	8.62006	9.01612	9.47496	9.03705	9.06673	9.28913	9.1504	9.16875	1.09559	0.633243	0.982648
1624711_at	CG31740-RA	CG31740	CG31740	FBgn0051740	261618	5.35884	5.99568	6.55141	3.77968	3.60602	5.05833	8.18144	7.63926	7.44987	7.46628	6.19637	7.38664	5.02219	0.0085881	0.112482	5.90477	6.37087	6.47989	6.25184	5.54128	8.01514	6.7534	6.76994	1.43206	0.520102	0.982648	biological_process	molecular_function	cellular_component
1625644_at	CG2641-RA	CG2641	CG2641	FBgn0037518	40921	3.75934	3.68365	5.53796	2.94282	4.21798	4.02835	6.48963	6.70862	6.9336	5.91956	5.72073	6.35443	5.0144	0.00140707	0.0478721	5.38396	5.41677	6.24818	5.68297	5.62965	5.52204	5.21865	5.45678	-1.16974	0.503935	0.982648
1634644_at						8.12274	6.36854	2.50397	3.52397	2.53865	4.61157	8.71771	7.7967	6.15048	8.41915	3.55835	6.92848	4.98262	0.154729	0.470618	5.59407	6.31191	5.69877	5.86825	5.08495	6.09531	6.62423	5.93483	1.04723	0.90128	0.997417				yes
1632147_at		And	Calmodulin-related 97A	FBgn0011273	44913	3.8322	4.60562	3.83965	2.39709	2.69973	3.47486	7.05856	6.45612	5.46014	6.06624	3.88956	5.78612	4.96318	0.00913098	0.11543	4.12556	4.44051	4.01199	4.19269	4.19943	5.04505	4.97536	4.73995	1.46131	0.14197	0.96731	detection of calcium ion	calcium ion binding // protein binding	cytoplasm // myosin VI complex // nucleus
1640707_at	CG15772-RA	CG15772	CG15772	FBgn0029799	31498	3.93875	2.1991	5.3111	2.56948	3.39923	3.48353	5.2799	5.50101	6.21148	5.76822	6.20688	5.7935	4.95871	0.00405838	0.0810231	2.36963	1.86668	2.18707	2.14113	2.15312	2.56811	2.53503	2.41875	1.2122	0.234171	0.976983		protein binding // structural molecule activity	viral capsid
1632696_at						1.72965	2.48468	1.15007	2.29754	1.85263	1.90291	4.44942	5.65726	3.40866	5.20696	2.28623	4.20171	4.92046	0.00796978	0.109372	1.59179	1.48556	1.69245	1.58993	1.55474	1.80989	1.61585	1.66016	1.04988	0.510729	0.982648
1625828_at	CG11841-RA	CG11841	CG11841	FBgn0039628	43430	8.59016	8.36639	9.29675	7.88661	7.72492	8.37297	11.2525	11.3998	11.1251	9.88365	9.68429	10.6691	4.91127	0.00105941	0.0413345	8.90138	9.014	9.29086	9.06875	9.24651	9.14076	8.71487	9.03405	-1.02434	0.87035	0.996001	proteolysis	catalytic activity // hydrolase activity // peptidase activity // serine-type endopeptidase activity // serine-type peptidase activity
1635724_at	CG14292-RA	CG14292 /// DpseGA12884 /// DvirGJ14186	CG14292 /// GA12884 /// CG14292	FBgn0038658	42264	3.00615	2.90069	4.17396	3.27847	3.86453	3.44476	5.23121	5.80794	7.37794	5.01901	5.2238	5.73198	4.88115	0.00176796	0.0530164	8.45135	7.31396	3.18039	6.31523	5.76706	4.8422	4.39519	5.00148	-2.48587	0.470892	0.982648
1634702_at	CG7227-RA	CG7227	CG7227	FBgn0031970	34088	3.20501	3.94056	4.83251	2.97726	3.0292	3.59691	6.36962	4.01823	6.34245	6.71591	5.96602	5.88245	4.87546	0.00503406	0.0892422	3.44557	4.24588	4.39833	4.02993	4.40206	3.29854	3.16226	3.62095	-1.32774	0.451986	0.982648	cell adhesion // defense response	scavenger receptor activity	integral to plasma membrane // membrane
1638284_at	CG3199-RA	CG3199	CG3199	FBgn0038210	41725	1.61664	1.87569	2.01572	1.72101	2.35141	1.91609	5.99607	4.98615	4.61274	3.21493	2.19636	4.20125	4.87417	0.010139	0.120398	2.68661	2.95256	2.12957	2.58958	1.89564	2.42221	2.4305	2.24945	-1.26587	0.320465	0.982648		protein binding
1639597_at	CG2297-RA	Obp44a	Odorant-binding protein 44a	FBgn0033268	35789	3.94001	5.15666	4.72117	5.11034	3.96144	4.57792	8.86001	7.93122	6.29537	5.95943	5.25696	6.8606	4.86579	0.0129	0.134875	4.9102	6.91495	5.63781	5.82099	4.66693	5.1513	4.97278	4.93034	-1.85401	0.213569	0.974628	sensory perception of chemical stimulus // transport	odorant binding
1640425_at	CG32655-RA	CG32655	CG32655	FBgn0052655	318143	3.09902	2.16803	3.637	3.04595	2.0438	2.79876	5.90261	6.02724	4.72137	5.53848	3.21071	5.08008	4.86123	0.00527676	0.0906665	4.25334	2.91297	3.53822	3.56818	2.53131	3.11561	5.13453	3.59382	1.01793	0.978115	0.999288	oxidation reduction	oxidoreductase activity	cellular_component
1622975_at	CG13477-RA	CG13477	CG13477	FBgn0036438	39599	6.19976	6.09565	2.95972	2.69635	3.32639	4.25557	7.68361	6.74516	6.45167	7.49407	4.30751	6.5364	4.85957	0.0491996	0.265041	4.51943	5.47185	5.56623	5.18584	4.20076	7.60237	7.2162	6.33978	2.22521	0.363408	0.982648		protein binding
1626179_s_at	CG7235-RA	Hsp60C	Hsp60C	FBgn0031728	33796	2.37169	2.52758	3.00687	2.82609	2.50288	2.64702	6.64723	5.93695	4.66302	4.57739	2.80881	4.92668	4.85563	0.00920189	0.115939	2.66155	2.83785	2.24868	2.58269	2.18629	3.158	2.88964	2.74464	1.1188	0.657099	0.985857	'de novo' protein folding // cell differentiation // cellular protein metabolic process // multicellular organismal development // oogenesis // open tracheal system development // ovarian follicle cell development // ovarian ring canal formation // protein folding // protein refolding // protein targeting to mitochondrion // response to stress // spermatogenesis	ATP binding // ATPase activity, coupled // nucleotide binding // protein binding	cytoplasm // mitochondrial matrix // mitochondrion
1635165_a_at	CG12090-RA	CG12090	CG12090 [Source:FlyBase;GeneId:FBgn0035227]	FBgn0035227	38176|3885628	7.10024	6.02017	7.72037	8.07373	7.63181	7.30926	9.36139	8.48345	9.83145	10.2405	10.0264	9.58864	4.85468	0.00135689	0.0469725	9.27194	9.21855	9.18542	9.2253	9.57652	9.45013	9.74636	9.591	1.28851	0.0149928	0.708585
1633080_at	CG14835-RA	CG14835	CG14835	FBgn0035782	38832	1.60751	1.45536	2.88509	2.46409	2.06584	2.09558	5.62652	5.17628	4.51215	2.49905	4.03012	4.36882	4.8341	0.00546855	0.0924701	2.44531	2.40774	2.53054	2.4612	2.19621	2.79472	2.36616	2.45236	-1.00614	0.963564	0.998717
1625521_at	CG30355-RA	CG30355	CG30355	FBgn0050355	246561	2.59584	3.33696	2.55017	3.04846	3.44889	2.99606	6.39984	6.05195	4.28945	6.13489	3.46356	5.26794	4.8295	0.00604964	0.095922	4.16489	3.38513	4.62759	4.0592	4.80408	3.7317	4.0574	4.19773	1.10078	0.788027	0.989072	biological_process	molecular_function	cellular_component
1630199_at	CG34161-RA	CG34161		FBgn0085190	5740441	3.33406	3.13642	2.26339	2.22509	2.70128	2.73205	6.52391	5.70729	4.95129	4.38287	3.44589	5.00225	4.82391	0.00426832	0.0827129	3.85309	2.60575	2.06601	2.84162	2.73387	3.64149	3.79233	3.38923	1.46167	0.429686	0.982648		acylphosphatase activity // hydrolase activity
1626759_at	CG34136-RA	CG34136	CG34136	FBgn0083972	4379892	7.5225	7.21141	8.44069	7.67946	7.75876	7.72256	10.2699	10.2339	10.0408	9.86098	9.55082	9.99127	4.81891	1.36634e-05	0.0031969	8.80499	8.38586	9.16991	8.78692	8.4605	8.62837	8.66446	8.58444	-1.15067	0.437622	0.982648
1630088_at	CG16743-RA	CG16743	CG16743	FBgn0032322	34517	6.59127	6.74037	8.36862	7.11976	7.32915	7.22983	9.50033	9.71431	10.0135	9.24213	9.02202	9.49846	4.81865	0.000225939	0.0164061	8.42692	8.60502	8.91308	8.64834	9.03135	8.80871	8.92558	8.92188	1.20877	0.154152	0.970856
1633467_a_at	CG30459-RA	CG30459	CG30459	FBgn0050459	246625	3.21264	2.57771	3.06155	1.92484	2.50001	2.65535	6.28916	5.52815	5.42746	4.29587	3.06977	4.92208	4.81232	0.00572117	0.0935789	3.14303	2.94054	3.60953	3.23103	3.31335	3.79791	3.31965	3.47697	1.18586	0.389303	0.982648	biological_process	molecular_function	cellular_component
1636154_at	CG30090-RA	CG30090	CG30090	FBgn0050090	246448	4.51576	5.64757	5.86643	3.83731	4.65334	4.90408	6.7391	6.1126	7.86467	7.67674	7.4602	7.17066	4.81181	0.00186855	0.0545391	4.68996	5.32374	6.21802	5.41057	6.13678	6.74245	7.26516	6.7148	2.46951	0.0767962	0.943228	proteolysis	catalytic activity // hydrolase activity // peptidase activity // serine-type endopeptidase activity // serine-type peptidase activity
1639324_at	CG12684-RA	CG12684	CG12684	FBgn0029717	31390	1.37673	2.03797	1.74029	1.66382	1.82067	1.7279	4.5876	5.63912	2.56168	4.02223	3.1488	3.99189	4.80318	0.00337338	0.07357	1.32495	1.67088	1.82381	1.60655	1.69003	2.11176	1.64255	1.81478	1.15527	0.377091	0.982648
1638094_at	CG6255-RA	CG6255	CG6255	FBgn0038708	42326	3.34353	3.5014	3.04846	3.49104	4.10416	3.49772	6.02235	5.98083	5.81131	5.81027	5.13998	5.75295	4.7741	1.13727e-05	0.002836	4.03488	3.63033	3.49122	3.71881	3.48859	4.49569	3.58042	3.8549	1.09892	0.724959	0.986775	metabolic process // tricarboxylic acid cycle	ATP citrate synthase activity // acyltransferase activity // binding // catalytic activity // ligase activity // succinate-CoA ligase (ADP-forming) activity // succinate-CoA ligase (GDP-forming) activity // transferase activity	succinate-CoA ligase complex (GDP-forming)
1639707_a_at	CG4712-RA	CG4712	CG4712	FBgn0033818	36469	1.5408	1.72338	1.38237	1.34181	1.05008	1.40769	4.3361	3.84992	3.20732	3.59924	3.31828	3.66217	4.77164	1.02313e-05	0.00270045	2.27854	1.97523	2.27818	2.17732	2.22558	1.92153	1.62401	1.92371	-1.19219	0.275437	0.982648
1626292_at	CG4439-RA	CG4439	CG4439	FBgn0034132	36844	5.25786	4.61476	3.5817	3.78108	3.40164	4.12741	8.2311	7.54051	5.91296	6.41015	3.80446	6.37984	4.76484	0.027755	0.19612	3.88955	3.65961	4.33926	3.96281	3.70725	4.50545	4.70214	4.30495	1.26764	0.40026	0.982648	protein metabolic process // proteolysis	aminopeptidase activity // hydrolase activity // manganese ion binding // metalloexopeptidase activity	cytoplasm // intracellular
1628332_at	CG14990-RA	CG14990	CG14990	FBgn0035496	38486	7.9728	7.48342	9.32283	8.31403	8.5266	8.32394	10.9279	10.8226	10.7667	10.2909	10.061	10.5738	4.75643	0.000199061	0.0153984	9.13816	9.25763	10.0541	9.48331	9.28121	9.52462	9.70203	9.50262	1.01347	0.953671	0.998316	proteolysis	catalytic activity // hydrolase activity // serine-type endopeptidase activity
1623008_at	CG5565-RA	CG5565 /// DsimCG5565	CG5565 ///	FBgn0031335	33323	2.63394	2.44847	2.46245	2.68491	2.50112	2.54618	5.66308	5.68755	5.09156	5.09026	2.44345	4.79518	4.75354	0.00585115	0.0944104	2.79496	2.4975	3.01911	2.77052	2.96186	2.96443	3.30586	3.07738	1.23701	0.180516	0.974628	metabolic process	catalytic activity // hydrolase activity // phosphoglycolate phosphatase activity
1638870_at	CG1958-RA	CG1958	CG1958	FBgn0029940	31661	2.33464	1.62564	2.03911	2.3977	1.66752	2.01292	5.49519	5.26545	3.42088	4.35884	2.74744	4.25756	4.73918	0.00354473	0.0755677	3.44419	2.0539	2.28217	2.59342	2.31794	2.20599	2.4091	2.31101	-1.21622	0.551109	0.982648		identical protein binding
1633068_at		loopin-1	loopin-1	FBgn0034134	36847	3.59222	3.63412	2.66563	2.85044	2.44446	3.03737	6.82621	6.25664	5.48798	4.69705	3.13672	5.28092	4.7356	0.0116387	0.129337	3.4601	4.04281	3.33035	3.61109	3.02041	3.91567	5.03715	3.99108	1.30133	0.574962	0.982648	proteolysis	aminopeptidase activity // manganese ion binding // metalloexopeptidase activity	cytoplasm
1632705_at	CG31783-RA	ninaD	neither inactivation nor afterpotential D	FBgn0002939	326160	5.75143	5.93277	5.60046	4.52067	4.58005	5.27708	8.01533	7.62392	8.30775	6.91122	6.72648	7.51694	4.72353	0.000810962	0.035495	5.87127	6.02962	6.82275	6.24121	5.5536	6.64107	5.43395	5.87621	-1.28789	0.492575	0.982648	carotenoid transport // cell adhesion // defense response // phototransduction // phototransduction, UV // phototransduction, visible light // rhodopsin biosynthetic process	scavenger receptor activity	integral to plasma membrane // membrane
1629584_at	CG11298-RA	CG11298	CG11298	FBgn0034721	37553	3.27775	2.06036	1.62397	1.85516	2.14805	2.19306	5.5052	4.06393	4.65016	4.53993	3.40512	4.43287	4.72335	0.00107076	0.0414146	3.30041	1.93805	2.81544	2.68463	2.46956	3.06673	2.54998	2.69542	1.00751	0.981627	0.999288	intracellular signaling cascade
1626441_at	CG5139-RA	CG5139	CG5139	FBgn0031323	33309	3.77924	2.60938	3.05022	2.40325	3.74937	3.11829	6.24851	5.5846	4.08299	5.7534	5.09294	5.35249	4.705	0.00133021	0.0466855	3.86206	2.93823	3.90433	3.56821	3.77746	3.70228	4.72627	4.06867	1.41467	0.334062	0.982648
1635435_at	CG30278-RA	Oatp58Da	Organic anion transporting polypeptide 58Da	FBgn0050278	246523|37543	3.14323	2.44081	3.12665	2.22878	2.48067	2.68403	5.75705	5.29382	5.06517	4.69445	3.76794	4.91569	4.69673	0.000402047	0.0235901	3.67757	2.38438	2.46446	2.84214	2.93636	3.94732	3.76051	3.54806	1.63119	0.246929	0.980565	organic anion transport // transport	organic anion transmembrane transporter activity // transporter activity	membrane
1635439_at	CG10063-RA	CG10063	CG10063	FBgn0035727	38764	4.20085	4.53655	3.72476	3.04313	3.69857	3.84077	6.28225	6.73071	5.5875	6.67506	5.0511	6.06532	4.67366	0.000650991	0.0309113	6.51385	6.00349	6.60617	6.3745	6.59698	6.20095	6.15639	6.31811	-1.03987	0.821356	0.991291
1634244_s_at	CG31639-RA	Uch-L3	ubiquitin C-terminal hydrolase	FBgn0051639	318866|39102	4.13223	2.70842	4.6634	3.80155	3.52092	3.7653	7.55027	6.2819	6.20201	5.87664	4.02264	5.98669	4.66342	0.00944288	0.116679	7.26881	4.07171	6.49047	5.94366	3.89699	5.91087	5.4449	5.08425	-1.8143	0.492473	0.982648	biological_process // protein deubiquitination // proteolysis // ubiquitin-dependent protein catabolic process	endopeptidase activity // hydrolase activity // molecular_function // ubiquitin thiolesterase activity	cellular_component // cytoplasm // intracellular // proteasome complex // proteasome regulatory particle
1638417_at	CG31373-RA	CG31373	CG31373	FBgn0051373	318700	5.38267	4.95694	8.29479	5.64317	5.98137	6.05179	8.81054	8.43091	9.09776	7.49626	7.52083	8.27126	4.65723	0.0107576	0.124089	6.07153	6.65359	6.81686	6.51399	8.21873	8.31463	8.00502	8.17946	3.17216	0.00240924	0.461677	translation	hydrolase activity // iron ion binding // peptide deformylase activity
1640505_at		CG42351	CG15092	FBgn0054020	37164	6.78608	6.97444	7.48754	7.08946	6.46008	6.95952	9.61191	9.68649	9.2744	8.72674	8.56825	9.17356	4.63972	5.18485e-05	0.00755871	8.47764	8.306	8.4195	8.40105	8.5581	8.54829	8.24961	8.452	1.03595	0.675643	0.986213	biological_process	molecular_function	lipid particle
1632348_at	CG9452-RA	CG9452	CG9452	FBgn0036877	40119	4.18523	3.87752	6.31431	5.51416	4.93691	4.96563	6.58799	6.08483	7.61373	7.82193	7.77079	7.17585	4.62748	0.00452352	0.0853306	4.99715	4.89881	5.39102	5.09566	5.60972	5.87603	5.74625	5.744	1.56736	0.018481	0.724719		acid phosphatase activity // hydrolase activity
1634848_at	CG16705-RA	SPE	spz processing enzyme	FBgn0039102	42791	7.9151	8.31857	10.4265	8.18735	8.41032	8.65157	11.3454	11.2192	11.4662	10.315	9.94519	10.8582	4.61597	0.00369497	0.0769471	9.21762	9.06396	9.44282	9.24147	9.43846	9.55091	9.18724	9.3922	1.11014	0.382585	0.982648	Toll signaling pathway // defense response // defense response to Gram-negative bacterium // defense response to Gram-positive bacterium // defense response to fungus // innate immune response // positive regulation of Toll signaling pathway // positive regulation of biosynthetic process of antibacterial peptides active against Gram-negative bacteria // proteolysis // zymogen activation	catalytic activity // hydrolase activity // peptidase activity // serine-type endopeptidase activity // serine-type peptidase activity
1627658_s_at	CG4995-RA	CG4995	CG4995	FBgn0032219	34390	5.1736	5.60833	6.14732	5.17396	6.15394	5.65143	7.98725	8.36223	8.1008	7.38597	7.43714	7.85468	4.60515	6.3789e-05	0.00851358	7.59165	7.60374	8.04941	7.74827	7.75532	8.31728	8.06755	8.04672	1.22982	0.249303	0.981515	transmembrane transport // transport	binding // transmembrane transporter activity // transporter activity	integral to membrane // membrane // mitochondrial envelope // mitochondrial inner membrane
1631888_at	CG14718-RA	CG14718 /// DmauCG14718 /// DsimGD18777	CG14718 /// CG14718 /// CG14718	FBgn0037939	41413	2.79767	3.38346	2.54551	2.0522	2.65283	2.68633	6.45478	5.88429	4.91139	4.35281	2.83345	4.88734	4.59801	0.0107987	0.124304	4.11913	1.94277	2.65526	2.90572	3.07514	3.17048	4.01539	3.42034	1.42861	0.506933	0.982648		mRNA binding // nucleic acid binding // nucleotide binding // zinc ion binding	intracellular
1639070_a_at	CG17944-RA	CG17944	CG17944	FBgn0037500	40885	3.11121	2.47228	3.16756	2.64474	2.7669	2.83254	6.26199	5.44909	5.14537	5.08222	3.22367	5.03247	4.59457	0.00275815	0.0671881	2.91472	3.81104	3.34653	3.35743	3.10166	3.47942	3.47497	3.35202	-1.00376	0.985879	0.999288
1631211_at	CG13245-RA	CG13245	CG13245	FBgn0045827	50456	4.15039	4.4997	3.8505	3.34612	2.99904	3.76915	7.31842	7.17422	5.60299	5.43089	4.30045	5.96539	4.58285	0.0082473	0.11085	5.56571	5.27246	4.92616	5.25478	3.8955	4.9606	6.7704	5.20883	-1.03236	0.959922	0.99844		protein binding
1624350_at						5.06982	4.58604	2.93224	1.7775	3.65221	3.60356	6.55717	6.32295	6.45623	4.61859	5.04254	5.7995	4.58186	0.0150587	0.14684	3.9621	2.73314	4.16815	3.62113	2.98304	3.79972	3.41462	3.39913	-1.16635	0.683662	0.986213
1629359_at	CG4621-RA	YL-1	YL-1	FBgn0032321	34516	4.44878	5.20688	5.57358	3.12631	5.07289	4.68569	7.50019	7.88004	7.60683	6.43041	4.9862	6.88073	4.57904	0.012576	0.132888	6.83964	6.72133	6.81855	6.79317	6.67682	6.67243	6.72889	6.69271	-1.07212	0.0690578	0.928727	chromatin modification // histone acetylation // histone exchange // negative regulation of gene expression // regulation of transcription // transcription	DNA binding // histone acetyltransferase activity // protein binding // transcription factor activity	NuA4 histone acetyltransferase complex // nucleus
1625141_at	CG14715-RA	CG14715	CG14715	FBgn0037930	41403	9.54896	9.50214	8.36329	8.46484	7.9885	8.77355	10.6972	10.7713	10.7966	11.2755	11.3007	10.9683	4.57798	0.000211169	0.0158185	12.0295	12.0972	12.0984	12.0751	11.9604	12.0215	12.2204	12.0674	-1.0053	0.930133	0.998043	protein folding	FK506 binding // isomerase activity // peptidyl-prolyl cis-trans isomerase activity // protein binding
1628228_at		CG4218	CG4218	FBgn0028881	34848	2.48513	2.63478	2.85521	2.89728	3.01694	2.77787	6.29918	5.8945	4.55245	4.68736	3.42257	4.97121	4.57364	0.00299553	0.0700074	2.31107	2.79885	2.80273	2.63755	2.72351	3.06685	3.30484	3.03173	1.3142	0.168454	0.974628
1627642_at	CG14974-RA	CG14974	CG14974	FBgn0040694	50167	1.46709	3.35123	2.53725	2.52665	2.05592	2.38763	5.62959	5.33941	4.7285	4.43708	2.76595	4.58011	4.5709	0.00585332	0.0944104	1.47266	1.9584	2.21854	1.8832	1.76566	3.54603	2.13779	2.48316	1.51567	0.362757	0.982648
1630700_at						5.2483	6.28556	6.54971	5.47762	5.08678	5.72959	7.49525	7.9996	7.90686	8.30323	7.88521	7.91803	4.55811	0.000127382	0.012317	7.88328	7.92284	7.77088	7.859	7.98681	8.13662	8.51943	8.21429	1.27924	0.0976034	0.961837
1624551_at						3.11674	3.43367	2.8363	2.02704	2.38664	2.76008	5.78905	5.49543	4.06275	5.42479	3.95571	4.94555	4.54874	0.00147923	0.0487554	2.51183	3.02447	4.28874	3.27501	2.43646	3.90937	4.15249	3.49944	1.16831	0.780362	0.989072
1627420_s_at	CG7702-RA	CG7702	connectin-like	FBgn0038638	42242	3.33344	3.98869	4.96744	3.47502	3.88253	3.92942	5.91295	6.1991	5.58543	7.07516	5.72703	6.09993	4.50183	0.000532718	0.0279669	4.96926	3.10508	2.65403	3.57612	3.78307	5.22072	4.72055	4.57478	1.99814	0.292444	0.982648		protein binding
1623046_at	CG32727-RA	CG32727	CG32727	FBgn0052727	318176	1.27404	1.3019	1.37291	1.68717	2.18825	1.56485	4.87391	4.30497	3.45198	2.9419	3.0892	3.73239	4.49256	0.000726397	0.0326999	1.67192	1.66126	1.79005	1.70774	1.66577	2.30576	1.71593	1.89582	1.13924	0.420246	0.982648	response to heat	heat shock protein binding
1635502_at	CG8311-RA	CG8311	CG8311	FBgn0034141	36856	6.19787	6.73781	7.19856	5.72871	6.1965	6.41189	8.9019	8.74462	8.71836	8.10692	8.41879	8.57812	4.48848	7.15411e-05	0.0091297	7.88851	7.98955	7.9828	7.95362	7.86232	7.92849	7.85451	7.88177	-1.05106	0.148264	0.969473		dolichol kinase activity // nucleotidyltransferase activity // phosphatidate cytidylyltransferase activity // transferase activity // transferase activity, transferring phosphorus-containing groups	membrane
1641522_at						2.4821	1.91832	1.60842	2.46336	1.89107	2.07265	5.29424	5.06897	4.73752	3.08053	3.01135	4.23852	4.48736	0.00328532	0.0730801	2.67047	1.3965	1.96733	2.01143	2.61893	2.49218	2.87656	2.66256	1.57039	0.166386	0.974628
1628448_at	CG31473-RA	CG31473	CG31473	FBgn0051473	318753	3.99679	4.39484	3.76095	2.19454	2.44559	3.35854	6.68865	6.24628	5.50698	5.41809	3.73361	5.51872	4.46971	0.0119952	0.130501	3.58944	3.0849	3.61778	3.43071	2.89053	4.57459	4.61807	4.02773	1.51259	0.37208	0.982648	oxidation reduction // pyridoxine biosynthetic process	FMN binding // oxidoreductase activity // pyridoxamine-phosphate oxidase activity
1639286_s_at	CG31689-RA	CG31689	CG31689	FBgn0031449	326154	7.73596	7.72493	7.6236	8.78723	8.57819	8.08998	10.6945	10.6862	10.4977	9.69873	9.65321	10.2461	4.45706	0.000221927	0.0163022	10.3072	10.2337	10.1519	10.2309	10.2165	10.0646	10.2228	10.1679	-1.04464	0.409574	0.982648		ATP binding // ATPase activity // ATPase activity, coupled to transmembrane movement of substances // ATPase activity, uncoupled // nucleoside-triphosphatase activity // nucleotide binding // transporter activity	ATP-binding cassette (ABC) transporter complex // integral to membrane // membrane
1635694_at		CG12907	CG12907	FBgn0033511	36091	3.88259	5.5734	2.07901	1.94621	2.34491	3.16522	6.5164	6.22484	6.03646	5.79455	1.99341	5.31313	4.43185	0.0839751	0.349698	4.88342	4.37226	4.33585	4.53051	3.5344	4.48014	5.91204	4.64219	1.08049	0.883179	0.996001				yes
1628711_at	CG12307-RA	CG12307	CG12307	FBgn0032370	34584	3.90326	5.05169	3.59103	2.53906	4.27662	3.87233	7.45324	7.23622	5.19465	6.17973	4.01555	6.01588	4.41847	0.022978	0.179746	3.79156	4.16449	3.43939	3.79848	4.08802	4.61221	5.15469	4.61831	1.76519	0.0924759	0.961837
1640379_s_at	CG34424-RA	CG34424		FBgn0085453	37699	8.28986	8.62908	9.00609	8.1793	8.67896	8.55666	10.9508	10.9779	10.7881	10.1357	10.6376	10.698	4.41181	8.10928e-06	0.00247882	9.03318	9.12474	9.27509	9.14434	9.13656	9.22561	8.89042	9.0842	-1.04257	0.649341	0.985202	folic acid and derivative biosynthetic process	5-formyltetrahydrofolate cyclo-ligase activity // ATP binding // ligase activity	cytosol
1633199_at	CG11719-RA	Mst98Ca	Male-specific RNA 98Ca	FBgn0002865	47854	4.10899	4.13218	2.77021	2.52154	2.1937	3.14532	6.83458	5.62719	5.49479	5.08947	3.37846	5.2849	4.40632	0.0148333	0.145885	3.23114	4.03315	3.37755	3.54728	3.93763	3.96386	4.52478	4.14209	1.51027	0.129465	0.96731		protein binding
1624880_at	CG8813-RA	CG8813	CG8813	FBgn0031476	33490	2.96861	3.57827	3.68079	2.4412	1.82205	2.89818	6.32662	5.9392	5.50434	4.85095	2.54386	5.03299	4.39179	0.0222	0.176854	2.291	2.98191	2.8435	2.70547	2.93317	3.22452	3.03186	3.06318	1.28139	0.19133	0.974628		protein binding
1639733_s_at	CG14275-RA	CG14275	CG14275	FBgn0032022	34144	5.83207	6.13147	7.57878	5.76879	5.11529	6.08528	8.47818	7.78418	8.68431	7.73398	8.40259	8.21665	4.38133	0.0015037	0.0488819	7.30449	7.49154	7.86452	7.55352	7.06503	7.0906	6.93369	7.02977	-1.43768	0.0379733	0.842831
1626186_at	CG18193-RA	CG18193 /// DmauCG18193 /// DsimCG18193	CG18193 /// CG18193 /// CG18193	FBgn0037579	40995	2.89188	4.83188	2.32245	2.73874	2.46149	3.04929	6.51416	5.88218	5.15066	5.18877	3.10885	5.16892	4.34584	0.0201037	0.168138	2.47464	2.67502	3.65026	2.93331	3.01635	3.47906	3.86765	3.45435	1.435	0.300589	0.982648	mitochondrial electron transport, cytochrome c to oxygen // oxidation reduction	cytochrome-c oxidase activity // electron carrier activity // oxidoreductase activity	mitochondrial respiratory chain // mitochondrial respiratory chain complex IV
1636453_at	CG4988-RA	CG4988	CG4988	FBgn0032372	34586	1.33961	2.04966	2.47113	2.76953	2.29743	2.18547	5.37464	5.22915	3.92646	4.38923	2.56969	4.29783	4.32399	0.00558325	0.0930427	1.85923	1.67224	2.48598	2.00582	1.92808	2.61902	2.07536	2.20749	1.15003	0.566892	0.982648	carbohydrate metabolic process // hexose metabolic process	UDP-glucose 4-epimerase activity // carbohydrate binding // catalytic activity // isomerase activity
1624159_at	CG17577-RA	Cyp9h1	Cyp9h1	FBgn0033775	36412	7.03841	6.43414	7.45688	5.16702	6.52246	6.52378	8.32429	8.20981	8.15291	9.18233	9.3053	8.63493	4.32034	0.00179373	0.0535172	5.95535	6.20292	6.90197	6.35341	6.16751	6.70269	6.42959	6.43326	1.05691	0.816809	0.991291	oxidation reduction	electron carrier activity // heme binding // iron ion binding // metal ion binding // monooxygenase activity // oxidoreductase activity	endoplasmic reticulum // endoplasmic reticulum membrane // membrane // microsome
1641014_at	CG1324-RA	CG1324	CG1324	FBgn0031129	33060	3.30951	2.62895	2.38664	2.31884	3.32823	2.79443	6.15009	5.51369	4.94374	4.44468	3.4614	4.90272	4.31179	0.00325615	0.0727671	2.33069	2.42176	1.84365	2.1987	3.26483	3.58588	4.31861	3.72311	2.87668	0.0132966	0.689517		protein binding
1629780_at	CG13471-RA	CG13471	CG13471	FBgn0036443	39604	2.29487	1.70141	1.76629	2.42734	2.79486	2.19695	5.52395	4.80864	3.55081	5.55446	2.08197	4.30397	4.30798	0.0162757	0.152702	2.08368	2.38498	1.90726	2.12531	2.10521	2.2752	1.8423	2.07424	-1.03603	0.799237	0.989345		ATP binding // ATPase activity // ATPase activity, uncoupled // hydrolase activity
1639897_at	CG3091-RA	CG3091	CG3091	FBgn0029608	31210	7.77598	7.04429	8.87316	7.43912	7.22257	7.67102	10.2124	10.1053	10.2497	9.12418	9.1845	9.77522	4.29959	0.000927534	0.0382977	7.94413	7.87037	8.45268	8.08906	7.93219	7.99023	8.24484	8.05575	-1.02335	0.879801	0.996001	transport	transporter activity // vitamin E binding	intracellular
1623085_at	CG12637-RA	CG12637	CG12637	FBgn0030224	31996	1.43555	1.32864	2.50929	1.31489	1.84794	1.68726	4.2931	4.0624	3.76813	3.90996	2.91683	3.79008	4.29549	0.000201844	0.0154309	1.67717	1.67869	1.80096	1.71894	1.83162	2.52639	2.77531	2.37777	1.57881	0.0821244	0.95022
1626241_at	CG13263-RA	Cyt-c-d	cytochrome c	FBgn0086907	34995	3.86327	4.55829	4.94863	4.63052	3.03613	4.20737	7.83101	7.2379	6.33018	6.00073	4.14003	6.30797	4.28888	0.01917	0.164885	4.68578	4.76439	5.3369	4.92902	4.57153	5.90406	5.22063	5.23207	1.23375	0.525289	0.982648	activation of caspase activity // electron transport chain // oxidative phosphorylation // regulation of compound eye retinal cell programmed cell death // sperm individualization // transport	electron carrier activity // electron transporter, transferring electrons from CoQH2-cytochrome c reductase complex and cytochrome c oxidase complex activity // heme binding // iron ion binding // metal ion binding	mitochondrial inner membrane // mitochondrial matrix // mitochondrion // respiratory chain
1632378_at	CG13207-RA					8.54288	8.94358	9.0322	9.25677	9.64415	9.08392	11.0784	10.9772	11.2129	11.1701	11.479	11.1835	4.28594	5.91996e-06	0.00211689	9.88389	10.0883	10.6597	10.2106	10.5818	10.8683	10.5407	10.6636	1.36888	0.149081	0.969473
1625776_at	CG2291-RA	CG2291	CG2291	FBgn0033279	35804	1.74693	1.996	2.53316	1.48558	1.78673	1.90968	4.85353	4.9129	3.5558	4.30516	2.41597	4.00867	4.2841	0.00296828	0.0697951	3.98262	1.76394	3.67154	3.13937	1.89886	3.75647	3.19802	2.95112	-1.13938	0.842011	0.99286
1639634_at	CG12860-RA	CG12860	CG12860	FBgn0033954	36629	3.57627	3.91734	3.68031	3.65079	3.25787	3.61652	7.58286	6.81612	6.18224	4.69218	3.28622	5.71192	4.27347	0.027285	0.194897	3.40404	3.33588	2.79847	3.17946	2.62126	4.21821	3.6874	3.50896	1.25657	0.55128	0.982648
1630102_at	CG12617-RA	CG12617	CG12617	FBgn0040996	50470	6.17756	6.86107	2.95148	2.1662	2.5234	4.13594	7.19591	6.7358	5.82641	7.1453	4.23318	6.22732	4.26155	0.102011	0.38222	3.64153	3.2091	5.58988	4.14684	4.42023	5.33198	5.23339	4.9952	1.80046	0.341808	0.982648				yes
1630502_at	CG8084-RA	ana	medullaless	FBgn0011746	35913	1.98603	3.8472	2.67408	1.88642	3.10896	2.70054	6.00505	5.54861	5.46342	3.28383	3.65121	4.79042	4.25714	0.0133168	0.13752	5.98424	5.28305	1.64019	4.30249	1.88384	2.37859	2.27578	2.1794	-4.35626	0.192178	0.974628	cell differentiation // growth // multicellular organismal development // negative regulation of neuroblast proliferation // nervous system development	growth factor activity // protein binding	extracellular region
1624562_s_at	CG6541-RA	Mst33A	Mst33A	FBgn0028412	34578	3.06813	2.2578	2.78827	2.66594	2.93594	2.74322	6.23032	5.68909	4.78988	5.26648	2.16857	4.82887	4.24467	0.0199597	0.167892	2.21986	1.98091	2.97266	2.39114	2.36975	3.78919	3.5161	3.22501	1.78246	0.18916	0.974628		protein binding
1633618_at	CG14297-RA	CG14297 /// DpseGA12886 /// DvirGJ14544	CG14297 /// GA12886 /// CG14297	FBgn0038655	42260	3.97405	3.78906	3.38699	2.37239	3.39099	3.3827	6.45914	6.35761	5.41057	5.44193	3.67091	5.46803	4.24374	0.00653291	0.099308	3.30207	3.19286	3.61486	3.36993	3.80868	4.29393	3.90552	4.00271	1.55055	0.0314605	0.805729	protein amino acid dephosphorylation	hydrolase activity // protein binding // protein tyrosine phosphatase activity	cytoplasm
1627928_at	CG12229-RA	CG14101	CG14101	FBgn0036723	39945|40154	3.41597	2.14989	1.57336	1.32498	2.1831	2.12946	4.97861	4.9476	4.21035	4.43359	2.50158	4.21435	4.24242	0.00701036	0.102437	2.01499	1.77383	1.77625	1.85502	2.01243	2.42426	2.26766	2.23478	1.30113	0.0580004	0.914004	glycolysis	catalytic activity // kinase activity // magnesium ion binding // potassium ion binding // protein binding // pyruvate kinase activity // transferase activity
1639165_at	CG17935-RA	Mst84Dd	Male-specific RNA 84Dd	FBgn0004175	40886	6.04708	7.18478	4.21857	2.86967	2.7488	4.61378	8.04033	6.84764	6.56086	6.90333	5.12812	6.69606	4.23475	0.0690895	0.316276	5.59603	6.20209	6.59518	6.1311	6.22285	6.42549	7.36897	6.67244	1.45532	0.302086	0.982648	cell differentiation // multicellular organismal development // spermatogenesis	electron carrier activity // iron-sulfur cluster binding		yes
1626377_at	CG8358-RA	CG8358	CG8358	FBgn0037727	41172	6.43354	6.09009	7.13725	5.70462	5.922	6.2575	7.98481	8.03551	8.45984	8.67	8.54529	8.33909	4.23273	8.55897e-05	0.00994123	6.74589	7.08407	7.44908	7.09301	4.24145	4.63493	4.50436	4.46025	-6.20214	0.000353713	0.256724	proteolysis	hydrolase activity // metalloendopeptidase activity // metallopeptidase activity
1633266_at	CG32203-RB	BG642378	BG642378	FBgn0052203	317912	1.32778	1.52871	1.80263	2.63199	2.163	1.89082	4.01418	3.57492	3.74523	3.79729	4.7122	3.96876	4.22205	0.000138078	0.0128891	4.22349	4.23442	1.93834	3.46542	2.03499	3.64231	1.28091	2.3194	-2.21302	0.329622	0.982648		serine-type endopeptidase inhibitor activity
1627682_at	CG14949-RA	CG14949	CG14949	FBgn0035358	38328	3.07859	2.57536	4.69207	2.38418	2.29146	3.00433	4.90087	6.8615	9.05884	2.39909	2.18962	5.08198	4.2212	0.172693	0.497019	1.76459	2.56507	2.8889	2.40619	2.4314	3.5968	2.38334	2.80385	1.31737	0.486025	0.982648				yes
1641711_at	CG13360-RA	CG13360	CG13360	FBgn0025620	31025	5.73172	5.97179	7.78605	6.20237	5.97081	6.33255	9.31202	9.27763	9.07302	6.95704	7.43082	8.41011	4.22092	0.0105259	0.123074	7.45468	7.41189	7.73162	7.53273	8.1151	7.87747	8.10245	8.03167	1.41318	0.0168957	0.718998
1636899_s_at	CG1623-RB	CG1623	CG1623	FBgn0033448	36011	5.37459	5.47754	6.11865	6.44903	4.9816	5.68028	7.79016	7.3202	8.10644	7.54539	8.00895	7.75423	4.21037	0.000129685	0.0124131	6.9029	6.7407	6.73321	6.79227	7.05376	7.5163	7.22925	7.26644	1.38912	0.0312686	0.803077	determination of adult life span
1637934_at						3.2554	2.33442	4.01841	3.99609	2.95667	3.3122	4.26096	3.09246	5.09025	7.61252	6.87432	5.3861	4.21024	0.048123	0.261717	2.91091	2.52512	4.84469	3.42691	4.28081	3.57184	4.86794	4.2402	1.75721	0.371909	0.982648
1622917_a_at		CG42355		FBgn0052308	317969	4.35642	5.53245	2.94706	1.9647	2.39311	3.43875	6.33816	6.769	4.67302	6.42906	3.34393	5.51063	4.20436	0.0561678	0.284168	3.45417	4.05342	3.37274	3.62678	3.81643	4.97095	5.36964	4.71901	2.13203	0.100216	0.961837	biological_process	molecular_function	cellular_component	yes
1624619_s_at		CG31780	CG31780 [Source:FlyBase;GeneId:FBgn0051780]	FBgn0028864|FBgn0051780	318937|34922	4.98141	4.85071	4.90578	4.31722	3.53413	4.51785	6.05764	6.19018	6.38891	7.47779	6.80075	6.58305	4.18493	0.000560833	0.0286632	4.3747	4.95469	5.93097	5.08679	6.74512	6.60761	6.22474	6.52582	2.7114	0.0400294	0.857333	proteolysis	catalytic activity // hydrolase activity // serine-type endopeptidase activity // serine-type peptidase activity
1627041_s_at	CG15444-RA	ine	inebriated	FBgn0011603	33659	4.08759	3.78824	5.9084	4.60322	3.46004	4.3695	6.80019	6.96744	7.16834	5.7903	5.43519	6.43229	4.17795	0.00558795	0.0930427	6.80036	6.56805	6.29483	6.55441	6.74455	6.73256	6.44252	6.63988	1.06103	0.653251	0.985411	cell differentiation // glial cell growth // multicellular organismal development // nervous system development // neurotransmitter transport // perineurial glial growth // regulation of response to osmotic stress // transmission of nerve impulse // transport	neurotransmitter:sodium symporter activity // osmosensor activity // symporter activity	integral to membrane // integral to plasma membrane // membrane // plasma membrane
1630359_at	CG31810-RA	CG31810	CG31810	FBgn0051810	318955	2.29974	1.51302	2.78504	2.89407	3.2838	2.55513	5.73513	4.2682	4.90031	4.40671	3.77191	4.61645	4.17367	0.00181432	0.0537265	1.45957	2.64735	1.26989	1.79227	1.44456	1.82285	1.59981	1.62241	-1.12495	0.721963	0.986775	metabolic process // oxidation reduction // steroid metabolic process	binding // catalytic activity // oxidoreductase activity // steroid dehydrogenase activity
1635155_a_at	CG15257-RA	Tim17b2	Translocase inner membrane 17	FBgn0020371	44381	2.74003	2.22438	1.85105	2.71583	2.23972	2.3542	5.90567	5.63645	4.67203	3.05624	2.8027	4.41462	4.17107	0.0144847	0.144178	1.60986	2.1984	2.30525	2.03784	2.10521	2.29122	2.98425	2.46023	1.34015	0.286701	0.982648	protein targeting to mitochondrion // protein transport	P-P-bond-hydrolysis-driven protein transmembrane transporter activity // hydrolase activity // mitochondrial protein-transporting ATPase activity // protein transporter activity	integral to membrane // membrane // mitochondrial inner membrane // mitochondrial inner membrane presequence translocase complex
1624007_at	CG6304-RA	CG6304	CG6304	FBgn0032624	35032	1.6624	1.56598	1.90756	1.93966	2.16423	1.84797	4.34952	4.64817	3.67381	4.36963	2.46722	3.90167	4.15171	0.000993614	0.0397122	1.77673	1.96502	1.69133	1.81103	2.97134	2.49322	2.04507	2.50321	1.61573	0.0683961	0.928727		protein binding
1639220_at	CG7716-RA	CG7716	CG7716	FBgn0035800	38852	2.90811	1.7031	2.01808	1.96989	2.05165	2.13017	5.49494	4.02581	3.45432	5.51388	2.39808	4.17741	4.13315	0.012171	0.130837	3.15383	2.39719	2.00092	2.51731	2.9688	3.35444	2.73276	3.01867	1.41554	0.261368	0.982648	microtubule cytoskeleton organization // microtubule nucleation	protein binding // structural constituent of cytoskeleton	centrosome // microtubule organizing center // spindle pole
1634341_a_at	CG6129-RB	CG6129	CG6129	FBgn0039152	42860	2.99049	3.63263	3.94037	4.45419	4.25407	3.85435	5.91589	6.24133	6.03164	5.74259	5.57482	5.90125	4.13218	8.66554e-05	0.00995329	4.64547	4.83887	4.62134	4.70189	4.50272	4.82929	4.21377	4.51526	-1.1381	0.38306	0.982648	regulation of transcription // regulation of transcription, DNA-dependent	nucleotide binding // sequence-specific DNA binding // transcription factor activity // transcription regulator activity	ciliary rootlet // nucleus
1636671_at	CG13479-RA	CG13479	CG13479	FBgn0040811	50284	5.95004	3.98529	2.85451	2.93989	2.80989	3.70792	6.69111	6.16223	5.62091	5.8211	4.47724	5.75452	4.13129	0.0197363	0.166909	4.53589	4.13259	3.66652	4.11167	3.61785	4.56686	4.46315	4.21595	1.07496	0.803209	0.989932
1631820_at	CG13747-RA	CG13747	CG13747	FBgn0033364	35907	2.37069	1.84374	1.82044	2.39875	1.83358	2.05344	5.15056	4.55338	3.38855	4.53951	2.86352	4.0991	4.12863	0.00168764	0.0518042	1.85168	2.22812	2.25518	2.11166	2.28753	3.63603	2.65575	2.85977	1.67959	0.151667	0.969473
1634108_at	CG17991-RA	CG17991	CG17991	FBgn0039498	43279	3.07674	2.36136	1.75462	1.89618	1.99823	2.21743	5.66444	5.5056	2.99784	3.7931	3.34487	4.26117	4.12314	0.0095916	0.117581	2.33785	2.49047	3.57583	2.80138	2.24614	2.95886	3.44116	2.88205	1.05751	0.884643	0.99627		protein binding // zinc ion binding
1635553_at						4.39896	4.76589	2.79345	2.86955	2.43338	3.45225	6.83476	6.48042	4.84126	6.09787	3.21523	5.49391	4.1172	0.0361293	0.225981	6.06737	6.03112	4.53572	5.54474	5.31052	7.28304	6.83088	6.47481	1.90538	0.299748	0.982648
1623609_at	CG15172-RA	CG15172	CG15172	FBgn0032740	35167	2.31407	2.47089	2.34833	3.06291	3.30398	2.70004	5.92716	5.56974	4.29976	4.96498	2.93421	4.73917	4.10999	0.00700493	0.102437	2.30273	2.47164	2.6605	2.47829	2.42386	2.80744	2.35941	2.53024	1.03666	0.780008	0.989072		protein binding
1623286_at		CG32299	CG32299 [Source:FlyBase;GeneId:FBgn0052299]	FBgn0052299	317963|317964	1.59887	1.78697	1.04903	1.43511	1.90255	1.55451	5.05498	3.3248	3.59256	4.68244	1.21943	3.57484	4.05678	0.0188466	0.163545	2.63846	2.0789	1.48283	2.06673	1.366	4.46012	1.91054	2.57889	1.42618	0.638884	0.98276	biological_process	molecular_function	cellular_component
1635422_s_at	CG9147-RA	CG9147	CG9147	FBgn0031774	33855	3.87019	3.42799	5.08647	2.43728	4.07171	3.77873	6.46451	6.16588	6.41776	5.44691	4.47519	5.79405	4.04271	0.00786953	0.108784	5.27134	4.65717	5.00747	4.97866	5.04546	5.49113	5.22589	5.25416	1.21041	0.278663	0.982648	metabolic process	transferase activity, transferring acyl groups other than amino-acyl groups
1625853_at	CG15124-RA	CG15124	CG15124	FBgn0034461	37256	2.09568	2.03106	1.84474	1.42383	1.60237	1.79954	4.66488	5.38597	3.89478	3.05863	2.05138	3.81113	4.03227	0.0100489	0.120331	2.1016	2.6413	1.95957	2.23416	1.97726	3.78986	3.41173	3.05962	1.7721	0.234249	0.976983
1627514_at	CG14294-RA	CG14294	CG14294	FBgn0038656	42262	2.92224	3.46278	1.83053	3.19614	2.1499	2.71232	5.12284	5.07642	5.27596	5.34884	2.77453	4.71972	4.02057	0.00850921	0.11236	2.77522	2.17366	2.6597	2.53619	2.70972	4.30541	3.47371	3.49628	1.94543	0.12515	0.96731
1639612_s_at	CG4323-RA	CG4323	CG4323	FBgn0038797	42423	1.67739	1.91523	1.82056	2.72718	1.99328	2.02673	5.7872	5.35206	3.10433	3.75905	2.14658	4.02984	4.00865	0.0219667	0.176274	2.03878	2.88011	2.00922	2.30937	1.69968	2.38429	2.38605	2.15667	-1.11165	0.6977	0.986213	transmembrane transport // transport	binding // oxoglutarate:malate antiporter activity // protein binding // transmembrane transporter activity	integral to membrane // membrane // mitochondrial envelope // mitochondrial inner membrane
1633393_at	CG6499-RB	CG6499	CG6499	FBgn0038309	41841	5.6877	5.50281	5.33981	4.24327	4.66815	5.08835	7.46615	7.13968	7.22543	6.32297	7.29709	7.09026	4.00532	0.000349289	0.0220353	4.97183	5.17145	5.8923	5.34519	5.72628	6.17586	5.55132	5.81782	1.38763	0.232026	0.974807	transmembrane transport // transport	ammonium transmembrane transporter activity	integral to membrane // membrane
1633800_s_at	CG10089-RA	CG10089	MKP-like	FBgn0036369	39517	2.54141	2.25923	3.06932	1.95815	2.96896	2.55941	6.1874	4.73603	5.24613	4.41649	2.2203	4.56127	4.00515	0.0198662	0.167634	2.21912	2.54724	3.03751	2.60129	2.55487	2.50795	3.13927	2.73403	1.09637	0.693042	0.986213	dephosphorylation // protein amino acid dephosphorylation	hydrolase activity // phosphatase activity // protein tyrosine/serine/threonine phosphatase activity
1632660_at	CG8914-RA	CkIIbeta2	Casein kinase II beta2 subunit	FBgn0026136	37300	2.01195	1.87099	2.24465	2.17992	1.6724	1.99598	4.81083	5.1753	3.08392	3.96853	2.94816	3.99735	4.00379	0.00239159	0.0612505	1.86079	1.68326	2.0128	1.85228	1.8193	1.7661	1.52534	1.70358	-1.10857	0.32077	0.982648	Wnt receptor signaling pathway // protein amino acid phosphorylation	protein binding // protein kinase activity // protein kinase regulator activity	protein kinase CK2 complex
1635411_at	CG32652-RA	CG32652	CG32652	FBgn0052652	318141	4.68511	4.70298	3.25564	2.74252	3.36495	3.75024	6.84036	6.32008	5.59761	5.6237	4.35119	5.74659	3.98989	0.00870529	0.113023	3.54305	3.25908	4.80162	3.86792	3.58013	5.87421	5.13504	4.86313	1.99337	0.294499	0.982648	biological_process	molecular_function	cellular_component
1626530_at	CG1878-RA	CecB	Cecropin B	FBgn0000278	43598	6.91418	6.94852	5.70052	8.49337	8.06569	7.22446	10.1475	9.64149	9.34422	8.77977	8.16318	9.21524	3.97453	0.0104872	0.122914	8.75418	9.77081	7.55804	8.69434	6.43475	4.71483	4.6102	5.25326	-10.861	0.0168142	0.718998	antibacterial humoral response // autophagic cell death // defense response to Gram-negative bacterium // defense response to Gram-positive bacterium // defense response to bacterium // defense response to fungus // immune response // innate immune response // salivary gland cell autophagic cell death	molecular_function	extracellular region // extracellular space
1632345_at	CG8353-RA	CG8353	CG8353	FBgn0032002	34123	6.83007	7.50311	8.55132	6.57497	7.02228	7.29635	9.11572	8.66413	9.79587	9.39706	9.38372	9.2713	3.93115	0.00105997	0.0413345	8.69356	8.82581	8.87648	8.79862	8.97674	8.91833	9.03517	8.97675	1.13142	0.0499071	0.901032	cytidine metabolic process	catalytic activity // cytidine deaminase activity // hydrolase activity // zinc ion binding
1627120_at	CG1014-RA	robl62A	robl62A	FBgn0028567	38170	7.27013	4.10165	3.19981	2.17693	4.01658	4.15302	7.70507	7.0034	5.59039	6.14714	4.1776	6.12472	3.9223	0.0962646	0.373272	4.49687	4.36822	5.10954	4.65821	4.50051	4.97395	4.85525	4.77657	1.0855	0.68301	0.986213	microtubule-based movement	ATPase activity, coupled // ATPase activity, uncoupled // hydrolase activity // protein binding	dynein complex	yes
1640373_at	CG4701-RA	CG4701	CG4701	FBgn0028868	34858	1.67908	2.40432	1.88881	1.74581	1.67629	1.87886	5.27356	4.04605	3.15947	3.2183	3.5331	3.8461	3.91018	0.00142675	0.0481789	1.87612	2.23651	1.70601	1.93955	1.80231	2.12431	2.05868	1.9951	1.03926	0.778556	0.989072		ATP binding // ATPase activity // ATPase activity, uncoupled // hydrolase activity // nucleoside-triphosphatase activity // nucleotide binding	mitochondrial outer membrane
1633242_a_at	CG3964-RA	CG3964	CG3964	FBgn0031574	33609	2.19396	2.10731	2.65074	2.13141	2.38279	2.29324	5.91036	5.18954	4.08198	3.29468	2.82503	4.26032	3.90975	0.00979521	0.118565	1.92929	1.87441	1.50668	1.77013	2.00973	2.45458	2.66089	2.37507	1.52092	0.0606276	0.916581	protein modification process	ATP binding // tubulin-tyrosine ligase activity
1631174_at	CG9875-RA	CG9875	CG9875	FBgn0034850	37698	3.30901	2.84342	3.34591	2.43371	3.08132	3.00267	6.57089	5.49155	5.07604	5.59037	2.11467	4.9687	3.90692	0.03453	0.220267	2.98073	2.1686	3.2661	2.80514	2.36158	4.46825	3.89113	3.57365	1.70351	0.339546	0.982648	metabolic process	5-formyltetrahydrofolate cyclo-ligase activity // ligase activity
1630353_at	CG31178-RA	CG31178 /// DsimGD20903	CG31178 /// CG31178	FBgn0064912	42575	4.07956	3.60549	2.83454	2.05582	3.43396	3.20187	6.3247	5.97467	5.37827	5.36606	2.78597	5.16593	3.90158	0.0249541	0.18656	3.52387	3.83311	2.70473	3.3539	2.77355	3.866	4.13448	3.59134	1.1789	0.680285	0.986213
1637906_at						1.74106	2.1893	1.60018	2.47335	2.0387	2.00852	3.97638	4.77373	2.13469	4.61573	4.35415	3.97094	3.89715	0.00455199	0.0853306	2.33393	1.80516	2.26082	2.1333	2.1958	2.35025	2.16846	2.23817	1.07539	0.580962	0.982648
1637034_at	CG32371-RA	CG32371	CG32371	FBgn0052371	317999	2.75172	1.72654	1.70675	2.14321	3.26294	2.31823	4.68622	4.17851	4.49047	4.41263	3.62254	4.27807	3.89019	0.000548437	0.028296	3.26242	4.04947	2.629	3.31363	2.87332	3.99149	4.08972	3.65151	1.2639	0.583043	0.982648		microtubule binding	microtubule cytoskeleton
1630147_at	CG8094-RA	Hex-C	Hexokinase	FBgn0001187	44008	7.67082	7.82111	11.0777	9.08103	9.15277	8.96068	11.3729	11.2632	11.4011	10.2134	10.3447	10.9191	3.88628	0.0187369	0.163236	10.0725	10.0967	10.3053	10.1582	10.3943	10.2432	10.2351	10.2909	1.09635	0.215249	0.974628	carbohydrate metabolic process // glycolysis	ATP binding // hexokinase activity // kinase activity // nucleotide binding // phosphotransferase activity, alcohol group as acceptor // transferase activity
1636356_at	CG3927-RA	CG3927	CG3927	FBgn0034739	37576	1.36535	2.65122	1.30395	1.46628	1.87811	1.73298	5.42166	4.43657	2.53768	4.02126	2.03227	3.68989	3.88228	0.0193566	0.165768	1.51169	1.46545	1.32992	1.43569	1.03224	1.20753	1.14842	1.1294	-1.23652	0.0150544	0.709729	metabolic process	ATP binding // RNA binding // catalytic activity // protein binding
1640895_at	CG11591-RA	CG11591	CG11591	FBgn0035491	38480	4.13079	5.31196	3.9351	2.38026	2.674	3.68642	7.48336	6.05775	5.45439	5.91741	3.26507	5.6356	3.86153	0.0542313	0.280083	4.78332	3.10621	4.48806	4.12586	4.25499	4.98685	5.67052	4.97079	1.79617	0.269038	0.982648	sperm motility	protein binding		yes
1628414_at	CG4955-RA	CG4955	CG4955	FBgn0030814	32692	4.20012	6.21475	2.50158	2.26511	2.38073	3.51246	6.46211	6.0483	5.38006	6.19182	3.22237	5.46093	3.85966	0.0775617	0.336604	4.61934	5.04032	3.60994	4.4232	4.48693	4.7088	5.4026	4.86611	1.35934	0.43093	0.982648		protein binding		yes
1634595_at	CG10934-RA	CG10934	CG10934	FBgn0034263	37013	3.10187	2.76597	2.12041	2.39218	2.88658	2.6534	5.54055	5.39428	4.19816	4.59709	3.26178	4.59837	3.8503	0.00260918	0.0649793	2.74005	2.7264	2.36523	2.61056	2.69307	2.80969	3.08566	2.86281	1.19106	0.210158	0.974628
1634085_at	CG31204-RA	CG31204	CG31204	FBgn0051204	318625	2.47929	2.60517	1.77921	1.93109	1.88141	2.13523	4.95003	3.77196	4.1809	4.489	3.00886	4.08015	3.85015	0.000777341	0.0344209	1.95849	2.3256	2.7172	2.33376	2.98818	2.0376	2.60135	2.54238	1.15558	0.585662	0.982648
1640400_at	CG5773-RA	CG5773	CG5773	FBgn0034290	37053	9.72221	9.12999	10.804	9.39206	9.36098	9.68185	11.7354	12.0361	12.0073	11.0719	11.2748	11.6251	3.84572	0.000582462	0.0293396	10.8473	10.8899	10.5732	10.7701	10.6563	11.2528	10.6114	10.8402	1.04974	0.775282	0.989072
1640486_s_at	CG7125-RA	PKD	Protein Kinase D	FBgn0038603	42203	6.33409	6.57785	6.53658	5.97426	6.28659	6.34187	8.62369	9.29353	8.11088	7.90445	7.49026	8.28456	3.84421	0.0003629	0.0221524	7.57647	7.36182	7.07655	7.33828	6.87508	6.7855	7.35587	7.00548	-1.25945	0.219402	0.974628	intracellular signaling cascade // protein amino acid phosphorylation	ATP binding // diacylglycerol binding // kinase activity // metal ion binding // nucleotide binding // protein kinase C activity // protein kinase activity // protein serine/threonine kinase activity // transferase activity	cytoplasm
1624678_at	CG9570-RA	CG9570	CG9570	FBgn0031085	33009	1.82408	2.03822	2.49352	2.40755	2.28379	2.20943	5.31073	4.84047	5.01599	3.20587	2.37536	4.14968	3.83773	0.010875	0.124684	1.59392	1.62637	1.79751	1.6726	1.91051	2.13737	2.52021	2.18936	1.43074	0.0520541	0.901032
1637812_at	CG30430-RA	CG30430	CG30430	FBgn0050430	246610	7.98692	7.18381	5.34748	4.70324	4.84454	6.0132	9.02184	8.01874	7.8477	8.14183	6.73463	7.95295	3.83639	0.033566	0.216855	7.1153	7.17023	7.26994	7.18516	6.97796	8.27842	8.62137	7.95925	1.71011	0.198343	0.974628
1633481_at	CG14394-RB	CG14394	CG14394	FBgn0038079	41568	4.53581	3.44145	3.59606	4.56187	3.0814	3.84332	5.91738	6.23081	5.42616	5.55805	5.78015	5.78251	3.83491	0.000381563	0.022881	5.70371	5.11043	5.70228	5.50547	6.49837	5.6814	6.32866	6.16948	1.58447	0.104872	0.961837	cell adhesion // tissue regeneration		integral to membrane
1624286_at	CG7931-RA	janB	janus B	FBgn0001281	43568	6.16897	5.35723	4.7964	4.2009	4.35609	4.97592	7.83519	7.42775	6.68019	7.52484	5.0869	6.91097	3.82393	0.0132453	0.137022	4.56561	6.84842	5.25889	5.55764	4.45664	6.34287	6.371	5.7235	1.12184	0.866583	0.995586	cell differentiation // sex differentiation	molecular_function // protein binding	cellular_component
1632422_s_at	CG12901-RA	CG12901 /// DsimGD25992	CG12901 /// CG12901	FBgn0033513	36093	3.68686	3.69265	3.11362	3.19733	2.87091	3.31227	7.02864	6.18457	4.38236	4.95825	3.6653	5.24382	3.81465	0.0153541	0.148331	3.43661	4.16411	3.42257	3.67443	3.55234	4.49105	5.80913	4.61751	1.92262	0.248505	0.981515
1624862_at						3.5238	3.15705	3.38417	3.55687	2.70224	3.26483	4.73406	5.14221	4.9829	5.29615	5.81864	5.19479	3.81046	4.2349e-05	0.00687667	5.9062	5.60193	5.13513	5.54775	2.29491	2.99788	3.14957	2.81412	-6.65129	0.00138555	0.374606
1640852_at	CG13544-RA	CG13544	CG13544	FBgn0034826	37673	2.53389	2.73841	1.96212	2.6978	1.89634	2.36571	5.52122	4.77294	3.56924	3.72682	3.87674	4.29339	3.80443	0.00161602	0.0507603	2.12046	3.0057	3.08196	2.73604	2.22071	2.86922	2.62357	2.57117	-1.12107	0.672307	0.986213		myosin light chain binding // protein binding
1626713_at	CG6629-RA	CG6629	CG6629	FBgn0037860	41324	3.27386	2.2182	1.63842	1.86132	2.64345	2.32705	5.50517	4.49456	4.30143	3.53366	3.41495	4.24995	3.79186	0.00377521	0.0777954	2.47259	2.36624	2.70259	2.51381	2.86434	2.90343	2.82034	2.8627	1.27359	0.0268648	0.794995	mitochondrial electron transport, succinate to ubiquinone // oxidation reduction // succinate metabolic process // tricarboxylic acid cycle	oxidoreductase activity // oxidoreductase activity, acting on the CH-CH group of donors // protein binding // succinate dehydrogenase activity	mitochondrial respiratory chain complex II // plasma membrane succinate dehydrogenase complex
1631442_at	CG32849-RA	Hex-t1	Hexokinase	FBgn0042710	117364|43191	2.38105	2.31681	2.94014	2.71818	2.32791	2.53682	5.77379	4.90943	5.24558	4.45018	1.8969	4.45518	3.77993	0.0234034	0.18126	2.23053	2.63658	2.38871	2.41861	2.37121	2.52486	2.95365	2.61657	1.14708	0.400353	0.982648	carbohydrate metabolic process // glycolysis	ATP binding // hexokinase activity // kinase activity // nucleotide binding // phosphotransferase activity, alcohol group as acceptor // transferase activity	cellular_component
1641022_a_at	CG6816-RA	Cyp18a1	Cytochrome P450 17C	FBgn0010383	32858	4.35348	4.34985	5.78618	4.50565	3.80249	4.55953	6.66772	7.16633	6.43112	5.8684	6.25111	6.47694	3.77743	0.00124233	0.0447683	5.46449	5.52917	5.76049	5.58472	5.44188	5.31115	5.74885	5.50063	-1.06002	0.622338	0.982648	multicellular organismal development // oxidation reduction // steroid biosynthetic process	electron carrier activity // heme binding // iron ion binding // metal ion binding // monooxygenase activity // oxidoreductase activity	endoplasmic reticulum // endoplasmic reticulum membrane // integral to membrane // membrane // microsome
1624239_at	CG8335-RA	CG8335	CG8335	FBgn0033069	35547	1.46862	3.7067	1.43644	2.48364	1.95258	2.2096	3.68779	5.6354	3.7349	4.3792	3.19539	4.12654	3.77621	0.0122164	0.130953	1.72388	2.28348	2.02519	2.01085	1.89368	3.95503	2.67464	2.84112	1.77801	0.252989	0.981515	translation // translational initiation	translation initiation factor activity	cytoplasm // eukaryotic translation initiation factor 3 complex
1625608_at	CG8840-RA	CG8840	CG8840	FBgn0031531	33557	2.38528	2.67998	2.24935	3.882	2.50525	2.74037	5.86045	5.60189	4.61424	4.57923	2.58015	4.64719	3.74982	0.0186006	0.162901	2.32912	2.7464	2.82433	2.63328	2.65289	3.1655	3.17888	2.99909	1.2886	0.189292	0.974628		protein binding
1636442_at	CG1999-RA	CG1999	CG1999	FBgn0029947	31671	1.8115	2.67927	2.12042	2.55753	2.14972	2.26369	5.53719	5.05266	4.91828	3.0915	2.24755	4.16944	3.74703	0.0195202	0.166358	1.84779	2.02035	2.08516	1.98443	1.88173	3.94646	2.70766	2.84528	1.81611	0.227319	0.974628		protein binding
1632368_at	CG1984-RA	djl	don juan like	FBgn0037463	40839	3.89323	3.80967	3.33235	2.86781	2.87141	3.35489	5.82199	6.30786	5.15911	5.61908	3.38564	5.25874	3.74208	0.00849221	0.11236	4.75774	4.02933	4.30618	4.36442	2.81535	3.83335	5.60522	4.08464	-1.21401	0.756446	0.989029	biological_process	molecular_function	flagellum // mitochondrial derivative
1635361_at	CG18806-RA	CG18806	CG18806	FBgn0042129	59167	6.34851	6.11594	5.37912	5.67549	5.6854	5.84089	7.47968	8.0336	7.71767	7.76668	7.71875	7.74328	3.7383	9.86876e-06	0.00270045	6.39899	6.65136	7.1623	6.73755	6.6593	6.81034	6.82988	6.76651	1.02027	0.906252	0.997585	sensory perception of smell	protein binding	nucleus
1623745_at	CG31528-RA	CG31528	CG31528	FBgn0051528	318785	1.88788	2.15266	1.71316	2.18796	1.81378	1.95109	5.12575	3.85862	3.73232	3.53164	3.01156	3.85198	3.73444	0.000773852	0.0343842	2.02601	2.31905	2.39792	2.24766	2.39155	2.73662	2.55635	2.56151	1.24302	0.105819	0.961837
1630601_at	CG15128-RA	CG15128	CG15128	FBgn0034467	37263	2.76548	2.11917	1.88543	1.93649	1.53716	2.04875	5.19414	3.77155	3.99689	3.33522	3.45007	3.94957	3.73427	0.0012182	0.0444841	1.52193	2.65022	1.88192	2.01802	2.11391	2.10443	2.78232	2.33355	1.24447	0.475715	0.982648		binding
1629834_at	CG18628-RA	CG18628	CG18628	FBgn0036091	39205	6.02072	5.59979	7.31688	5.03322	3.99157	5.59244	6.39599	6.54404	11.5745	6.20434	6.7332	7.49041	3.7269	0.141214	0.44784	9.32246	10.9977	5.9258	8.74867	4.03458	8.8717	6.04233	6.3162	-5.39816	0.300662	0.982648				yes
1628312_at	CG15425-RA	CG15425	CG15425	FBgn0031591	33630	2.23534	2.35874	2.1178	2.17504	2.23788	2.22496	5.72297	5.04641	4.11188	2.94256	2.76716	4.1182	3.71468	0.0112419	0.127091	1.91766	2.19282	2.07265	2.06104	2.02872	3.00188	3.30266	2.77775	1.64343	0.141969	0.96731		protein binding
1627688_at	CG34195-RA	CG34195		FBgn0085224	37018	3.37122	3.37381	3.72969	2.862	3.03379	3.2741	5.31311	5.58867	5.73037	4.45766	4.7415	5.16626	3.71191	0.00017347	0.0144182	5.8058	5.42704	5.97373	5.73552	5.28545	5.80766	5.61928	5.5708	-1.12095	0.499977	0.982648	metabolic process	methyltransferase activity
1627105_at	CG3315-RA	TrxT	thioredoxin	FBgn0029752	31443	6.53763	3.14364	4.18947	2.60989	2.36044	3.76821	6.5602	6.76242	5.24712	6.14833	3.57843	5.6593	3.70914	0.0836361	0.349443	3.03704	2.7482	4.32987	3.3717	4.26287	4.36839	4.88978	4.50701	2.19666	0.0959405	0.961837	cell redox homeostasis // cellular response to DNA damage stimulus // electron transport chain // glycerol ether metabolic process // oxidation reduction // protein folding // response to DNA damage stimulus // transport	disulfide oxidoreductase activity // electron carrier activity // oxidoreductase activity // protein binding // protein disulfide oxidoreductase activity	Y chromosome // nucleus	yes
1638862_at	CG15553-RB	CG15553	CG15553	FBgn0039817	43677	6.21862	6.20444	4.71578	4.96817	4.94444	5.41029	7.41282	7.25101	7.01916	7.15427	7.65017	7.29749	3.69916	0.000624095	0.0300256	6.19375	6.36598	6.66489	6.40821	4.97173	4.24038	5.04208	4.7514	-3.15319	0.00469708	0.568236	transmembrane transport // transport	transporter activity	integral to membrane
1640927_at	CG16894-RA	CG16894	CG16894	FBgn0034483	37280	2.38301	3.79869	2.3392	2.02233	2.42729	2.5941	5.25008	5.08396	3.62155	4.85938	3.58887	4.48077	3.69779	0.00419842	0.0823567	1.95077	2.53126	2.23585	2.23929	2.51159	2.40613	2.58683	2.50152	1.19933	0.209622	0.974628	biological_process // post-translational protein modification // regulation of protein metabolic process	acid-amino acid ligase activity // molecular_function // small conjugating protein ligase activity	cellular_component
1624149_at	CG4669-RA	CG4669 /// DsimCG4669	CG4669 ///	FBgn0035598	38608	2.42511	2.66559	1.74605	2.63672	2.96046	2.48679	5.72769	5.28338	4.13199	3.74168	2.97465	4.37188	3.69376	0.00846031	0.112204	2.684	2.60416	2.3122	2.53345	2.16057	3.62781	2.76802	2.85213	1.24719	0.50934	0.982648
1627460_at	CG18343-RA	CG18343	CG18343	FBgn0033683	36297	8.29002	8.36287	8.76773	7.14928	6.95323	7.90463	10.0925	10.1584	10.312	9.0808	9.30426	9.78961	3.69348	0.00256564	0.0641477	8.91809	8.94737	9.32666	9.06404	9.10836	9.26921	8.98235	9.11997	1.03953	0.737385	0.987891
1631335_a_at	CG31275-RA	CG31275	late transcript	FBgn0063261	326131	2.13061	1.5199	1.4616	2.63795	1.76226	1.90246	5.38924	3.83033	3.39228	3.48995	2.8297	3.7863	3.69055	0.00458875	0.0855938	1.8201	1.89579	2.28203	1.99931	1.82597	2.206	2.53078	2.18758	1.1394	0.491464	0.982648	microtubule-based movement	ATPase activity, coupled // ATPase activity, uncoupled // hydrolase activity	cytoskeleton // dynein complex
1636566_at	CG32368-RA	CG32368	CG32368	FBgn0052368	317997	9.82611	10.2359	10.4281	8.37289	8.2073	9.41404	10.8805	11.024	11.31	11.7275	11.5295	11.2943	3.68141	0.00524966	0.0904818	10.7611	10.7266	10.1109	10.5329	10.9532	11.1437	11.0723	11.0564	1.43747	0.0746035	0.939611	biological_process	molecular_function	cellular_component
1639112_s_at	CG34188-RA	CG34188		FBgn0085217	5740108	2.3039	2.63434	2.17219	2.45177	1.99117	2.31067	3.84206	6.9481	2.74717	4.04057	3.34813	4.18521	3.66683	0.0340437	0.218414	2.27456	2.02375	3.36015	2.55282	2.37442	3.05731	2.4879	2.63988	1.0622	0.859509	0.995523
1626879_at	CG15198-RA	CG15198	CG15198	FBgn0030283	32065	3.95733	4.56667	3.3257	2.88115	3.34705	3.61558	6.35079	6.35929	4.91906	6.03667	3.78181	5.48952	3.66533	0.0121627	0.130837	4.30345	4.1354	4.17525	4.2047	4.30415	5.57135	5.32054	5.06535	1.81585	0.0923762	0.961837		protein binding
1634778_at	CG3092-RA	CG3092 /// DsimCG3092	CG3092 ///	FBgn0034835	37682	2.88825	3.31494	2.50178	2.17894	2.4223	2.66124	5.62231	5.07014	4.25412	4.0848	3.62073	4.53042	3.65324	0.00188219	0.0546266	2.45031	2.82357	2.59738	2.62375	3.24827	3.2325	2.94887	3.14321	1.43342	0.0235079	0.776315
1631382_at	CG13085-RA	CG13085	CG13085	FBgn0032780	35219	6.27151	6.51141	5.77238	4.97651	5.83288	5.87294	7.19478	6.72977	7.74581	8.31722	8.70575	7.73867	3.64452	0.00303778	0.0700999	7.50411	7.90823	7.85316	7.75517	8.36216	8.15946	8.10719	8.2096	1.37025	0.0376618	0.84153		protein binding
1633054_at	CG14057-RA	CG14057	CG14057	FBgn0036696	39915	4.25583	3.91961	6.61282	3.59691	3.90341	4.45772	6.71624	6.97783	7.19823	5.44102	5.27453	6.32157	3.63979	0.0254211	0.188407	4.73871	5.4245	5.57297	5.24539	5.47257	6.03948	5.62273	5.71159	1.38147	0.204505	0.974628	RNA metabolic process // tRNA processing	hydrolase activity // ribonuclease P activity // ribonuclease activity	nucleus
1625597_a_at	CG6441-RA	CG6441	CG6441	FBgn0031920	34029	1.85406	1.50149	1.4879	1.89498	1.96372	1.74043	4.65733	3.97463	3.56956	3.82988	1.95628	3.59754	3.6228	0.003724	0.0771336	1.93842	1.83275	1.52485	1.76534	1.17728	1.4475	1.86331	1.49603	-1.20523	0.31559	0.982648		protein binding
1627099_at	CG14391-RA	CG14391	CG14391	FBgn0038078	41567	2.11437	1.91344	2.58534	2.13394	1.63898	2.07721	5.04123	4.25625	3.56911	3.99656	2.80743	3.93412	3.62229	0.00168919	0.0518042	1.95246	2.20693	1.97987	2.04642	2.24496	2.61928	2.17383	2.34602	1.23081	0.134395	0.96731
1625359_at	CG31281-RA	CG31281	CG31281	FBgn0051281	318658	2.73432	2.55924	2.20308	2.59203	2.52698	2.52313	5.88099	5.46603	2.92559	5.33401	2.29129	4.37958	3.62116	0.0365847	0.227321	3.3992	2.33387	2.57391	2.76899	2.22721	2.43981	2.82074	2.49592	-1.20838	0.497487	0.982648
1634274_s_at	CG14305-RA	CG14305	CG14305	FBgn0038630	42233	2.45167	2.6651	2.19075	2.86267	3.27575	2.68919	5.8308	5.00358	3.97719	5.18963	2.72003	4.54425	3.61766	0.0121223	0.130832	3.7317	2.41996	2.77611	2.97592	2.89323	3.76764	3.66353	3.44147	1.38084	0.386107	0.982648	cell differentiation // protein amino acid phosphorylation	ATP binding // magnesium ion binding // nucleotide binding // protein kinase activity // protein serine/threonine kinase activity // transferase activity
1634936_at		CG42324	CG42324	FBgn0035450	38430	4.11227	2.64332	4.46769	2.44418	3.33934	3.40136	5.41842	5.40373	5.28878	5.65279	4.50828	5.2544	3.61261	0.00301812	0.0700999	4.45349	3.72592	4.65517	4.27819	4.70536	4.29628	4.58296	4.5282	1.18921	0.461337	0.982648
1631572_at	CG17380-RB	CG17380	CG17380	FBgn0039077	42766	2.30892	0.94384	1.30168	1.60896	3.03975	1.84063	5.28015	3.70341	3.40532	3.80471	2.27408	3.69353	3.61227	0.0160797	0.151764	1.26956	1.75643	1.61763	1.54787	1.31879	2.12245	1.4683	1.63651	1.06337	0.772184	0.989072		serine-type endopeptidase inhibitor activity
1625840_at	CG12001-RA	CG12001	CG12001	FBgn0037265	40582	5.03429	5.49937	5.40516	5.63455	4.8256	5.27979	7.50476	7.00984	7.39977	6.60862	7.13836	7.13227	3.61119	2.88002e-05	0.00535119	7.67442	7.94933	7.72981	7.78452	7.79288	7.77007	7.78488	7.78261	-1.00132	0.98299	0.999288	biological_process	molecular_function // protein binding	cellular_component
1634082_at	CG10124-RA	eIF4E-4	eIF4E-4	FBgn0035709	38743	3.58715	3.03894	2.86524	2.89104	3.73152	3.22278	7.11734	5.70048	4.65527	5.20416	2.6854	5.07253	3.60438	0.0381268	0.231967	3.35325	3.04503	3.32176	3.24001	3.47176	4.259	3.41957	3.71678	1.39162	0.173934	0.974628	translation // translational initiation	RNA binding // RNA cap binding // translation initiation factor activity	cytoplasm // eukaryotic translation initiation factor 4F complex
1637271_a_at	CG14605-RA	CG14605	CG14605	FBgn0037486	40867	2.0812	1.71274	1.2463	1.39928	1.32413	1.55273	4.30971	3.56818	2.69554	3.88858	2.54787	3.40198	3.60312	0.00112115	0.0423266	1.98115	1.87765	1.50971	1.7895	1.75066	2.46412	3.21286	2.47588	1.60924	0.19842	0.974628	transmembrane transport // transport	transporter activity	integral to membrane // membrane
1632699_s_at		Adhr	CG3484 [Source:FlyBase;GeneId:FBgn0000056]	FBgn0000055|FBgn0000056	3771877|3772432	5.79812	4.92116	6.18735	6.06795	5.51462	5.69784	7.8463	7.84724	7.3326	7.74251	6.95302	7.54433	3.59625	0.000198745	0.0153984	8.98729	9.02922	8.42637	8.81429	8.66749	8.2059	8.44136	8.43825	-1.29778	0.185755	0.974628	acetaldehyde metabolic process // alcohol catabolic process // alcohol metabolic process // behavioral response to ethanol // ethanol metabolic process // ethanol oxidation // metabolic process // oxidation reduction	NAD or NADH binding // acetaldehyde dehydrogenase (acetylating) activity // alcohol dehydrogenase (NAD) activity // binding // catalytic activity // oxidoreductase activity // protein homodimerization activity	cellular_component // cytosol // lipid particle // microtubule associated complex // protein complex
1623295_at	CG8564-RA	CG8564	CG8564	FBgn0035776	38825	2.26053	2.57239	3.07012	2.79089	2.97446	2.73368	6.32417	5.50183	4.74472	4.09182	2.23595	4.5797	3.59507	0.03158	0.209749	2.4851	3.06109	2.16589	2.57069	2.82758	3.78269	2.91645	3.17557	1.52085	0.206644	0.974628	proteolysis	carboxypeptidase activity // hydrolase activity // metallocarboxypeptidase activity // zinc ion binding
1629653_at	CG16782-RA	CG16782	CG16782	FBgn0029659	31313	4.12433	4.51811	3.40889	2.23222	3.22064	3.50084	6.58529	6.15877	5.27863	5.65366	3.04249	5.34377	3.58738	0.0359737	0.225454	4.11473	3.63894	4.49803	4.0839	5.19608	4.41396	5.00196	4.87067	1.7252	0.0829502	0.95385
1634155_at	CG3565-RA	CG3565	CG3565	FBgn0035034	37933	1.93974	2.73541	1.99834	2.11223	2.35435	2.22801	5.2073	5.21888	4.09251	3.34101	2.49379	4.0707	3.58677	0.0100853	0.120331	2.12708	2.8326	2.50549	2.48839	2.12898	1.92371	1.93178	1.99482	-1.40792	0.0829555	0.95385		calcium ion binding
1631751_at	CG10834-RA	CG10834	CG10834	FBgn0032972	35438	1.61874	1.8357	1.40789	1.72946	2.1733	1.75302	5.56426	4.21301	3.85971	2.29875	2.03968	3.59508	3.58523	0.0237456	0.182715	2.23768	1.77682	1.45156	1.82202	1.71305	2.73365	1.6806	2.04243	1.16507	0.622793	0.982648	microtubule-based movement	ATPase activity, coupled // ATPase activity, uncoupled // hydrolase activity // protein binding	dynein complex
1640914_at	CG8838-RA	CG8838	CG8838	FBgn0031526	33551	3.32217	4.55819	3.08411	3.21355	3.39986	3.51558	6.39986	5.95083	4.82156	4.86167	4.74932	5.35665	3.58276	0.00280692	0.0680266	2.72829	2.97307	3.85343	3.18493	3.009	3.50512	4.14043	3.55152	1.2893	0.481777	0.982648
1633498_at	CG7188-RA	CG7188	CG7188	FBgn0035871	38936	4.84291	3.99078	4.00317	3.24053	3.60723	3.93692	6.25989	6.36614	6.35826	4.55163	5.35285	5.77775	3.58216	0.00341274	0.0739712	4.51552	4.37005	3.92244	4.26934	5.10403	5.79309	6.05218	5.64977	2.60346	0.014533	0.702628	apoptosis // negative regulation of apoptosis		integral to membrane // membrane
1639564_a_at	CG7768-RA	CG7768	CG7768	FBgn0036415	39573	6.39948	7.03496	4.52288	7.33182	5.18177	6.09418	8.04934	8.31232	6.40991	9.43462	7.46486	7.93421	3.58017	0.0364678	0.227268	7.3017	7.50087	6.15326	6.98528	6.94864	6.98123	7.30444	7.0781	1.06646	0.841471	0.992759	protein folding	isomerase activity // peptidyl-prolyl cis-trans isomerase activity
1624991_at	CG11611-RA	Tim13	Tim13	FBgn0036204	39327	4.87498	2.91993	3.18229	3.9523	2.68322	3.52254	7.34216	6.10514	4.9531	4.43309	3.97091	5.36088	3.57597	0.0357578	0.224621	2.70492	2.76717	3.08074	2.85094	2.89032	4.28928	3.94037	3.70666	1.80965	0.121312	0.96731	protein import into mitochondrial inner membrane // protein targeting to mitochondrion // protein transport // transmembrane transport // transport	P-P-bond-hydrolysis-driven protein transmembrane transporter activity // metal ion binding	membrane // mitochondrial inner membrane // mitochondrial inner membrane presequence translocase complex // mitochondrial intermembrane space protein transporter complex // mitochondrion
1638958_at	CG31644-RA	CG31644	CG31644	FBgn0051644	318868	3.10099	2.68589	1.50422	1.80477	1.67416	2.15401	5.15424	4.47332	2.83547	4.90343	2.59396	3.99208	3.57533	0.0178663	0.160096	2.43041	1.34441	3.04167	2.27216	1.85004	1.66382	2.38861	1.96749	-1.23514	0.603905	0.982648	oxidation reduction	cytochrome-c oxidase activity // oxidoreductase activity	cellular_component
1626849_at	CG7251-RA	CG7251	CG7251	FBgn0031723	33791	2.27006	2.14584	1.78193	1.60913	1.52742	1.86688	5.66772	4.16116	3.54563	2.54878	2.59026	3.70271	3.56978	0.0150621	0.14684	1.81071	1.62276	1.88235	1.77194	1.98057	2.28634	2.12779	2.13157	1.28309	0.0375529	0.841256		protein binding
1640792_at	CG15178-RA	CG15178	CG15178	FBgn0037460	40809	4.87629	3.77924	2.26077	2.91404	2.60609	3.28729	5.75088	5.62574	4.32259	5.71517	4.18782	5.12044	3.56315	0.0143874	0.143554	2.60212	2.87113	3.08163	2.85163	2.61641	3.50653	3.79837	3.3071	1.37124	0.298584	0.982648		calcium ion binding
1638969_at	CG6279-RA	CG6279	CG6279	FBgn0036125	39242	2.6644	2.54937	4.88304	2.82576	2.0548	2.99547	5.3004	5.46801	6.02611	4.13041	3.18177	4.82134	3.5452	0.0328329	0.213587	3.05084	3.64199	5.48858	4.06047	4.58245	4.78372	4.03648	4.46755	1.326	0.62385	0.982648	oxidation reduction // rRNA processing	oxidoreductase activity // protein binding
1636016_at	CG15510-RB	CG15510	CG15510	FBgn0039707	43526	2.12352	1.79487	1.96723	2.20875	1.93926	2.00673	5.21514	4.8598	3.50844	3.5976	1.95875	3.82795	3.5338	0.01388	0.141124	2.24341	2.17678	1.95965	2.12661	2.58184	2.70428	1.75069	2.3456	1.16392	0.520881	0.982648		DNA binding	nucleus
1634633_s_at						3.68674	2.36679	5.20068	4.70703	5.33372	4.25899	5.71604	6.03523	5.90439	6.58788	6.14673	6.07805	3.52852	0.0131582	0.136664	6.39991	5.21538	4.45875	5.35801	4.4874	4.34135	5.57283	4.80053	-1.4717	0.46174	0.982648
1638395_at	CG31802-RA	CG31802	CG31802	FBgn0051802	318949	2.05848	2.20286	2.21154	2.01677	2.21418	2.14077	5.45511	5.04089	3.09406	4.00944	2.18411	3.95672	3.52093	0.0171671	0.156947	2.338	1.92802	3.24096	2.50233	1.94507	2.592	2.53915	2.35874	-1.10465	0.760423	0.989072		calcium ion binding	centrosome // cytoskeleton
1626326_at	CG31436-RA	CG31436	CG31436	FBgn0051436	318734	7.12389	7.07183	7.41951	7.52488	7.26231	7.28048	8.78087	8.94347	9.01406	9.52173	9.22064	9.09615	3.52023	2.43641e-06	0.00128264	8.57471	8.82728	8.79421	8.73207	7.1214	7.43691	7.47351	7.34394	-2.61739	0.000534387	0.281472
1641601_at	CG31682-RA	CG31682	CG31682	FBgn0051682	318883	1.55629	1.82246	1.64947	1.86579	2.01609	1.78202	4.9886	3.85873	2.18976	4.49646	2.43442	3.59359	3.51025	0.0119951	0.130501	1.79324	1.81417	1.70431	1.77057	2.15351	1.55175	2.16232	1.95586	1.13704	0.416899	0.982648		endodeoxyribonuclease activity // hydrolase activity // metal ion binding // nucleic acid binding // protein binding	mitochondrion
1625913_at	CG9970-RA	CG9970	CG9970	FBgn0035380	38351	2.30819	1.96628	1.50997	2.25416	2.14999	2.03772	4.02623	3.59619	3.37616	5.07624	3.17082	3.84913	3.50985	0.00115094	0.043078	2.93637	1.97219	3.46547	2.79134	2.90763	3.39083	1.74842	2.68229	-1.07852	0.875784	0.996001
1628581_at	CG3884-RA	CG3884	CG3884	FBgn0033786	36429	7.4393	7.41774	7.14909	8.36881	7.94115	7.66322	9.16254	9.05282	9.28571	10.1519	9.69613	9.46982	3.49818	0.000297435	0.0199187	8.85477	8.81336	9.34507	9.0044	9.34962	9.86886	9.20508	9.47452	1.38522	0.149726	0.969473		protein binding
1632398_a_at	CG31735-RA	CG31735	CG31735	FBgn0051735	318922	2.65062	1.74744	1.21651	1.63899	2.23684	1.89808	4.2222	3.97208	2.48478	4.05577	3.77486	3.70194	3.49153	0.00196035	0.0562067	1.47751	1.53805	1.52369	1.51308	1.77019	3.08721	1.74888	2.20209	1.61218	0.194828	0.974628	biological_process	myosin light chain binding	cellular_component
1634499_at	CG8565-RA	CG8565	CG8565	FBgn0030697	32538	1.1659	1.60212	1.24796	2.07481	1.12191	1.44254	4.50922	4.73578	2.38295	3.18787	1.41414	3.24599	3.49054	0.024812	0.186222	1.26232	1.20252	1.18788	1.21757	1.64281	1.63212	1.33942	1.53812	1.2488	0.0347311	0.826914	protein amino acid phosphorylation	ATP binding // nucleotide binding // protein kinase activity // protein serine/threonine kinase activity // transferase activity
1627271_at	CG13422-RA	CG7655	CG7655	FBgn0034511	37313|42128	8.83906	8.85056	10.3771	10.2787	10.0699	9.68308	11.5318	11.407	11.9703	11.5078	11.0136	11.4861	3.48952	0.00140949	0.0478721	9.59698	10.1142	10.3342	10.0151	10.4767	10.9296	10.2736	10.5599	1.45885	0.135609	0.96731	biological_process // defense response to Gram-negative bacterium	molecular_function
1635327_at	CG31206-RA	CG31206	CG31206	FBgn0051206	318627	6.20654	4.00263	2.63013	2.4487	1.85414	3.42843	6.58758	6.35728	4.83054	5.04549	3.33164	5.23051	3.48722	0.10191	0.382153	3.96561	4.77246	4.19692	4.31166	3.06995	5.18738	6.14009	4.79914	1.40199	0.63087	0.982648	biological_process	molecular_function	cellular_component	yes
1624510_at	CG30023-RA	sprt	sprite	FBgn0082585	246397	4.86526	3.58972	5.0867	4.6391	4.80469	4.59709	6.75849	6.84404	7.0187	6.31506	5.04892	6.39704	3.48208	0.00358522	0.0760885	3.41474	3.68553	3.27612	3.4588	4.18111	3.02148	3.65712	3.6199	1.11814	0.674481	0.986213	larval heart development	protein binding	cell leading edge // cytoplasmic membrane-bounded vesicle // lateral plasma membrane
1637267_at	CG8138-RA	CG8138	CG8138	FBgn0038122	41619	2.02551	2.20419	1.65829	2.04543	2.47349	2.08138	5.12655	4.59923	3.41188	4.1363	2.12875	3.88054	3.48018	0.0101082	0.120331	2.21689	2.55395	2.05559	2.27548	2.24521	3.0025	2.27368	2.50713	1.17418	0.466345	0.982648
1632882_at	CG11671-RA	CG11671	CG11671	FBgn0037562	40976	4.20653	3.47565	6.02706	3.39381	4.35415	4.29144	6.08646	5.84683	6.75173	6.54012	5.22205	6.08944	3.47737	0.0109064	0.124893	6.33373	5.95725	3.48815	5.25971	6.03863	5.73757	5.7764	5.85087	1.50645	0.546057	0.982648
1634692_at	CG18336-RA	CG18336	CG18336	FBgn0040763	50236	2.76548	3.10693	2.79056	2.8866	2.62735	2.83538	6.1369	5.2926	4.45573	3.62557	3.64442	4.63104	3.47174	0.00651706	0.0993079	2.68705	3.35143	3.24131	3.09326	2.66865	3.20233	2.61915	2.83004	-1.20015	0.396872	0.982648
1637854_at	CG18335-RA	CG18335	CG18335	FBgn0033610	36202	3.22731	2.77421	3.15462	2.60123	2.55013	2.8615	5.60691	5.72918	4.50074	4.69702	2.74789	4.65635	3.46979	0.0117703	0.129782	3.6363	2.97747	3.34159	3.31845	3.11956	3.76515	3.53844	3.47438	1.11414	0.592489	0.982648	biological_process	molecular_function	cellular_component
1633858_at	CG4286-RA	CG4286	CG4286	FBgn0034601	37416	3.54821	2.77107	2.8102	3.45554	3.9113	3.29926	6.37992	5.54023	5.95844	4.28681	3.30484	5.09405	3.46964	0.0185872	0.162901	3.01542	2.89251	3.48777	3.1319	2.72001	4.1696	3.55862	3.48274	1.27531	0.486074	0.982648		protein binding
1637399_at	CG16741-RA	CG16741	CG16741	FBgn0042198	59232	1.88725	2.47234	1.73779	2.5263	2.01055	2.12685	5.13536	4.69388	3.60609	2.99848	3.16354	3.91947	3.46444	0.0041735	0.0822205	1.94487	2.16358	1.95925	2.02257	2.14579	3.13035	2.42431	2.56682	1.45826	0.145271	0.967952
1633683_at	CG9602-RA	CG9602	CG9602	FBgn0038175	41682	3.96982	3.6089	3.82973	3.34231	4.30578	3.81131	7.36716	6.56654	5.8198	4.4661	3.79621	5.60316	3.4626	0.0294628	0.201742	4.20277	3.52031	3.21948	3.64752	3.58484	3.44594	3.38506	3.47195	-1.12941	0.586008	0.982648	post-translational protein modification // regulation of protein metabolic process	ligase activity // small conjugating protein ligase activity // ubiquitin-protein ligase activity
1628833_at	CG7311-RA	CG7311	CG7311	FBgn0028848	34776	2.28108	2.09168	2.08086	2.82452	2.02567	2.26076	5.06778	4.75218	4.2747	3.88975	2.25748	4.04838	3.45244	0.00822033	0.110569	1.96978	2.3289	1.89062	2.0631	1.9731	2.54504	3.04899	2.52238	1.37485	0.246695	0.980565	glycerol-3-phosphate metabolic process // oxidation reduction	glycerol-3-phosphate dehydrogenase activity // oxidoreductase activity	glycerol-3-phosphate dehydrogenase complex // mitochondrion
1638375_at	CG15257-RA	Tim17b2	Translocase inner membrane 17	FBgn0020371	44381	2.85795	4.00346	1.17785	1.90329	2.05025	2.39856	6.07555	5.27581	4.04145	3.45336	2.0834	4.18591	3.45181	0.0680987	0.314297	2.21227	1.81012	2.53875	2.18705	2.43582	2.54957	3.7553	2.91356	1.65464	0.198441	0.974628	protein targeting to mitochondrion // protein transport	P-P-bond-hydrolysis-driven protein transmembrane transporter activity // hydrolase activity // mitochondrial protein-transporting ATPase activity // protein transporter activity	integral to membrane // membrane // mitochondrial inner membrane // mitochondrial inner membrane presequence translocase complex	yes
1637587_at	CG16716-RC	CG16716	CG16716	FBgn0034459	37253	1.29088	1.65474	0.89274	2.48805	1.47991	1.56126	4.24767	4.22104	3.13176	2.17823	2.96114	3.34797	3.45026	0.00559279	0.0930427	1.36947	1.64143	1.5093	1.50673	1.24924	1.72624	4.79954	2.59167	2.12129	0.38573	0.982648	protein modification process	ligase activity // tubulin-tyrosine ligase activity
1630673_at	CG32240-RA	CG32240	CG32240	FBgn0052240	317933	4.37138	6.12976	3.32679	3.38955	4.40156	4.32381	7.41344	7.24249	6.54824	6.37361	2.97296	6.11015	3.44939	0.098176	0.376113	4.08893	4.74221	4.62656	4.4859	4.81146	5.45855	4.75843	5.00948	1.43752	0.157921	0.971634	biological_process	molecular_function	cellular_component	yes
1627334_at	CG8666-RB	Tsp39D	Tetraspanin 39D	FBgn0032943	35405	6.02998	6.2897	5.01681	4.71174	3.97278	5.2042	6.80812	6.6962	6.96761	7.26698	7.20402	6.98859	3.44471	0.00372246	0.0771336	7.32672	7.54	7.76072	7.54248	7.26335	7.24185	7.6349	7.38003	-1.11918	0.415024	0.982648			integral to membrane // membrane
1623258_at	CG12493-RA	CG12493	CG12493	FBgn0035571	38575	2.72125	4.36113	2.47331	2.12977	2.06854	2.7508	4.88509	6.48695	2.56938	5.43865	3.29359	4.53473	3.44363	0.0630542	0.302073	3.69196	3.86176	2.20503	3.25292	2.87279	3.33403	3.18218	3.12967	-1.08919	0.831704	0.992084		RNA binding // double-stranded RNA binding	intracellular	yes
1623652_at	CG14740-RA	CG14740	CG14740	FBgn0037988	41468	2.71777	2.58341	2.19133	2.60003	2.43944	2.5064	5.56258	5.44032	4.73567	2.81241	2.88445	4.28709	3.4359	0.0194394	0.165919	3.02379	2.45927	2.67409	2.71905	2.83498	3.42914	3.7215	3.32854	1.52572	0.119271	0.966547	cellular carbohydrate metabolic process // citrate metabolic process // tricarboxylic acid cycle	acyltransferase activity // citrate (Si)-synthase activity // transferase activity // transferase activity, transferring acyl groups, acyl groups converted into alkyl on transfer	mitochondrial matrix
1639598_at	CG31482-RA	CG31482	CG31482	FBgn0051482	40806	3.04753	2.79294	2.08731	2.85334	3.22495	2.80121	5.76315	5.81847	4.7553	4.40572	2.14454	4.57744	3.42528	0.0340001	0.218209	2.77855	2.97493	3.22519	2.99289	3.4476	5.14922	3.05641	3.88441	1.85513	0.245285	0.980473			extracellular region
1623648_s_at		Psa	Puromycin sensitive aminopeptidase	FBgn0035226	38175	8.53879	8.62717	8.92033	9.1242	9.05944	8.85399	10.6077	10.7289	10.6944	10.5253	10.5855	10.6283	3.42081	4.90082e-07	0.000663431	8.88529	8.88927	8.19103	8.6552	9.11195	8.49412	8.92367	8.84325	1.13922	0.559059	0.982648	proteolysis	aminopeptidase activity // metallopeptidase activity // zinc ion binding
1638377_x_at						2.3701	2.50957	2.17937	2.64041	3.0039	2.54067	4.76154	4.73539	4.71886	5.37014	1.98429	4.31404	3.41853	0.0198387	0.167551	4.86777	3.60982	2.62899	3.70219	6.272	2.70742	3.86216	4.28053	1.49312	0.663676	0.986213
1638548_at	CG15452-RA	CG15452	CG15452	FBgn0031130	33061	1.36372	1.67801	1.26282	2.59156	1.49033	1.67729	4.37826	4.70302	2.58064	2.61861	2.94365	3.44484	3.40475	0.00880548	0.113602	1.81788	1.54972	1.68869	1.68543	3.10166	2.52396	1.53747	2.3877	1.62706	0.204054	0.974628		protein binding
1630547_at	CG4723-RA	CG4723	CG4723	FBgn0039023	42700	6.2785	6.9921	7.07973	5.50337	5.19471	6.20968	7.58538	7.60431	7.86398	8.41718	8.41278	7.97673	3.40356	0.00312293	0.0709662	7.0414	7.55268	7.05362	7.2159	7.2978	7.10981	7.36927	7.25896	1.0303	0.827694	0.991371	proteolysis	hydrolase activity // metalloendopeptidase activity // metallopeptidase activity
1639745_at	CG16870-RA	Acyp	acylphosphatase	FBgn0025115	34807	2.59947	2.7304	2.41873	3.00868	3.1573	2.78292	6.09967	5.04828	5.30524	3.59261	2.68991	4.54714	3.39692	0.0233037	0.180857	2.93596	3.43669	3.13821	3.17029	3.48627	3.74506	3.55258	3.59464	1.34197	0.0617043	0.919644		acylphosphatase activity // hydrolase activity // protein binding	cytoplasm
1627168_at	CG13476-RA	CG13476	CG13476	FBgn0036441	39602	5.25996	3.12861	2.99993	3.24788	3.84973	3.69722	7.23853	6.28612	5.58361	5.56608	2.63137	5.46114	3.3962	0.0788574	0.339892	3.77775	3.43611	3.67679	3.63022	3.25504	5.57692	4.79021	4.54072	1.87971	0.257011	0.982648		protein binding		yes
1639869_a_at	CG31025-RA	CG31025	CG31025	FBgn0051025	43581	2.8217	2.21283	2.57801	1.88657	2.36474	2.37277	6.01931	5.34158	3.85679	3.22465	2.2396	4.13639	3.39548	0.03736	0.230259	2.05079	2.64437	1.86484	2.18667	1.98055	2.65616	2.49766	2.37812	1.14192	0.571722	0.982648		protein binding // zinc ion binding
1639496_at	CG17349-RA	CG17349	CG17349	FBgn0032771	35209	3.27299	3.0542	2.85137	3.07044	2.50784	2.95137	6.01497	5.48417	3.9325	4.04654	4.08833	4.7133	3.39152	0.00450261	0.0853306	3.21859	3.58984	3.77241	3.52695	3.48624	3.27138	3.76667	3.5081	-1.01315	0.934967	0.998043		binding
1638407_at	CG31244-RA	CG31244	CG31244	FBgn0051244	326129	1.7083	1.71729	1.63197	1.96539	3.7406	2.15271	4.8713	4.16568	3.76061	2.61874	4.15575	3.91442	3.39099	0.0120792	0.130752	1.90602	1.70423	2.2827	1.96432	2.09118	1.88195	2.46223	2.14512	1.13351	0.492884	0.982648	biological_process	molecular_function // protein binding	cellular_component
1627208_at	CG18418-RA	CG18418	CG18418	FBgn0035568	38572	2.41598	2.33441	1.6469	2.0196	2.16605	2.11659	6.19769	3.96548	3.45738	2.89674	2.87333	3.87812	3.39059	0.0231439	0.180184	1.58338	2.07726	1.99362	1.88475	1.80112	2.57744	2.0465	2.14169	1.19494	0.403471	0.982648	alpha-ketoglutarate transport // malate transport // mitochondrial transport // transmembrane transport // transport	binding // oxoglutarate:malate antiporter activity // transmembrane transporter activity	integral to membrane // membrane // mitochondrial envelope // mitochondrial inner membrane // mitochondrion
1637904_at	CG31787-RA	CG31787	CG31787	FBgn0051787	318941	1.39132	1.41525	1.4377	1.86515	1.54793	1.53147	4.55535	3.38673	2.92773	3.74032	1.84164	3.29035	3.38436	0.00494633	0.0890845	1.37313	2.12119	1.70322	1.73251	1.74048	2.60631	1.99763	2.11481	1.30341	0.318469	0.982648	transport	receptor binding	integral to membrane // membrane
1624973_at						1.79704	1.85624	1.2921	2.52521	2.01985	1.89809	5.17376	4.09141	3.12122	3.74204	2.15483	3.65665	3.38361	0.0115637	0.128972	1.73764	2.33854	1.81237	1.96285	2.20602	2.50696	2.82098	2.51132	1.46253	0.101954	0.961837
1636331_at	CG11153-RA	Sox102F	Sox102F	FBgn0039938	43844	4.33467	3.52174	5.94868	4.9964	4.55658	4.67161	6.88912	7.09276	6.62459	5.66311	5.87491	6.4289	3.38061	0.00699762	0.102437	6.01725	5.89101	6.18497	6.03108	6.24281	5.47185	6.09307	5.93591	-1.06819	0.72375	0.986775	regulation of transcription	DNA binding // transcription factor activity	nucleus
1632509_at	CG4434-RA	CG4434	CG4434	FBgn0039071	42756	2.54178	2.83092	2.81196	1.98137	2.91477	2.61616	5.72157	4.38918	4.63063	4.5491	2.56543	4.37118	3.37531	0.0113787	0.127755	3.09802	3.18149	2.8681	3.0492	2.08107	3.06971	4.28111	3.14396	1.06789	0.889976	0.996755	cellular amino acid metabolic process // glutamate catabolic process to 2-oxoglutarate // metabolic process // oxidation reduction	binding // catalytic activity // glutamate dehydrogenase [NAD(P)+] activity // oxidoreductase activity // oxidoreductase activity, acting on the CH-NH2 group of donors, NAD or NADP as acceptor	mitochondrial matrix
1635509_at						8.42451	8.58368	10.6751	8.00929	7.81437	8.7014	11.16	10.9978	11.3271	9.52052	9.27239	10.4555	3.37328	0.0314234	0.209401	8.76879	8.84101	8.94511	8.85164	7.69866	7.22783	7.21744	7.38131	-2.77085	0.000912879	0.352616
1626651_at	CG15623-RA	c-cup	calcutta cup	FBgn0031367	33360	1.82062	2.24918	1.83857	1.87523	2.71984	2.10069	5.08977	5.07206	3.22474	2.96061	2.92413	3.85426	3.37193	0.0109799	0.125431	2.22829	1.64923	1.68501	1.85418	1.68512	2.58469	1.80654	2.02545	1.12605	0.639386	0.98276	male meiosis	heme binding // protein binding
1623439_at	CG17744-RA	CG17744	CG17744	FBgn0035730	38768	1.56773	4.13486	1.34431	2.9716	3.5546	2.71462	5.26183	5.54643	2.94141	5.57093	3.01717	4.46755	3.37043	0.0648359	0.306426	1.78856	2.25798	1.68053	1.90902	1.83898	2.84078	2.16549	2.28175	1.2948	0.339694	0.982648		protein binding		yes
1631756_at	CG10859-RA	CG10859	CG10859	FBgn0032520	34756	1.65006	1.91011	1.56117	2.72375	1.59524	1.88807	5.51219	4.49226	3.08506	2.90012	2.20879	3.63968	3.36736	0.0248567	0.186346	1.6531	2.26633	1.95039	1.95661	1.70552	1.74202	2.02378	1.82377	-1.09644	0.54975	0.982648	microtubule-based movement	ATPase activity, coupled // ATPase activity, uncoupled // hydrolase activity // motor activity	cytoplasmic dynein complex // dynein complex // microtubule associated complex
1623987_at	CG12679-RA	CG12679	CG12679	FBgn0031103	33031	1.81006	2.0917	2.49061	2.24107	2.09699	2.14609	5.85044	5.16282	4.08791	2.5011	1.88246	3.89695	3.36559	0.0513927	0.271459	2.06024	1.55782	1.83984	1.8193	1.95643	1.97582	2.13146	2.02124	1.15024	0.264123	0.982648		protein binding		yes
1634769_at	CG6888-RA	CG6888	CG6888	FBgn0036490	39658	1.58226	2.02337	1.34968	1.92516	2.1762	1.81133	4.69576	3.2828	3.33682	4.62068	1.8722	3.56165	3.36433	0.0119278	0.130501	1.59361	1.96905	1.7223	1.76165	1.81501	3.12415	2.17379	2.37098	1.52555	0.207621	0.974628	cell redox homeostasis // cellular response to DNA damage stimulus // oxidation reduction // response to DNA damage stimulus	antioxidant activity // oxidoreductase activity // peroxidase activity // thioredoxin peroxidase activity
1631346_a_at	CG30412-RA	CG30412	CG30412	FBgn0050412	37691	2.26211	2.49717	2.71041	2.16274	2.35023	2.39653	5.78357	5.28083	4.65854	2.96733	2.03902	4.14586	3.36201	0.040297	0.238659	2.40209	2.41457	2.55083	2.45583	2.59716	3.27951	2.99273	2.95647	1.41484	0.0696502	0.928727
1632772_at	CG15203-RA	CG15203	CG15203	FBgn0030261	32038	7.02265	7.17238	8.24363	6.62104	7.26695	7.26533	9.59851	9.47249	9.57689	8.13296	8.2755	9.01127	3.35413	0.00344642	0.0739712	8.67108	8.71969	9.15509	8.84862	8.3364	8.77669	8.39749	8.50353	-1.27023	0.170015	0.974628
1627807_at	CG7363-RA	w-cup	world cup	FBgn0032269	34455	3.66115	2.39559	2.12108	2.57951	2.18788	2.58904	6.04294	4.35354	4.75848	4.08802	2.41143	4.33088	3.34461	0.0277626	0.19612	3.47733	2.62676	3.77449	3.29286	3.5055	3.95403	3.85405	3.77119	1.39313	0.265497	0.982648	male meiosis
1636512_s_at						1.52532	1.88048	1.16429	1.77511	2.4984	1.76872	4.71631	3.81812	4.02727	2.90595	2.0795	3.50943	3.342	0.0091644	0.115712	1.35087	1.5835	1.64476	1.52638	2.03301	1.37383	1.61	1.67228	1.10642	0.530224	0.982648
1636602_at	CG11253-RA	CG11253	CG11253	FBgn0036338	39481	1.9399	2.17032	2.30508	2.4895	2.7724	2.33544	5.65787	5.41767	3.39542	3.42592	2.48265	4.07591	3.34143	0.0258275	0.189433	2.03416	2.42136	1.76463	2.07338	2.17803	2.81938	2.36151	2.45297	1.30097	0.231932	0.974628		metal ion binding // protein binding // zinc ion binding
1628295_at	CG17300-RA	CG17300	CG17300	FBgn0036345	39489	2.55256	2.27857	2.24018	2.60171	2.64846	2.4643	5.6017	5.83971	4.4286	2.92723	2.22522	4.20449	3.34081	0.0420702	0.2448	2.3758	2.03724	2.05325	2.15543	3.39732	2.24592	3.61602	3.08642	1.90658	0.101285	0.961837	ATP synthesis coupled proton transport	hydrogen ion transmembrane transporter activity	mitochondrial proton-transporting ATP synthase complex, coupling factor F(o)
1626092_at	CG32690-RA	CG32690	CG32690	FBgn0052690	318155	4.86535	6.00107	2.71613	2.64126	2.18258	3.68128	6.78714	7.119	4.13613	5.31434	3.74952	5.42123	3.34023	0.122022	0.418008	3.30237	4.40745	3.56511	3.75831	4.0189	3.21556	4.3681	3.86752	1.07864	0.830134	0.991876	biological_process	molecular_function	cellular_component	yes
1637126_at	CG4983-RA	CG4983	CG4983	FBgn0032371	34585	3.05617	2.11544	2.82602	1.70784	3.21537	2.58417	5.93174	5.21173	4.51139	4.62073	1.32079	4.31928	3.32904	0.0733076	0.32704	2.33667	1.71665	2.69768	2.25033	1.46328	3.3397	4.10769	2.97022	1.64706	0.437746	0.982648		protein binding		yes
1639662_at	CG15306-RA	CG15306 /// DsimCG15306	CG15306 /// CG15306	FBgn0030191	31961	1.76608	1.81511	1.85355	2.02224	1.86395	1.86419	5.14738	5.33938	3.16777	2.35334	1.98382	3.59834	3.32684	0.038344	0.232468	2.59261	2.1247	1.95872	2.22534	1.86936	2.94409	2.55149	2.45498	1.17254	0.565309	0.982648		protein binding
1639920_at						2.23271	3.47724	2.69376	2.56802	2.20036	2.63442	6.20625	4.39025	4.77015	3.25353	3.22237	4.36851	3.3267	0.0199707	0.167892	3.19349	3.96573	3.68336	3.61419	2.48409	3.86812	4.48977	3.61399	-1.00014	0.999763	0.999978
1637313_at	CG32595-RA	CG32595	CG32595	FBgn0052595	318105	3.73339	5.5606	4.1581	4.44963	4.7535	4.53104	6.04168	6.01785	5.90721	7.77396	5.57753	6.26365	3.32327	0.00799009	0.109421	6.44998	7.20674	8.00933	7.22202	8.00571	8.21987	7.5014	7.90899	1.60991	0.239883	0.978404	biological_process	molecular_function	cellular_component
1625116_at		trol	Perlecan	FBgn0001402	45320	4.03488	4.53169	4.3529	3.4342	3.6416	3.99905	4.95852	5.27147	5.33085	6.31001	6.78582	5.73133	3.32252	0.0026796	0.0660388	4.77052	4.69566	3.29069	4.25229	3.3431	3.88472	4.1702	3.79934	-1.36884	0.447968	0.982648
1636128_at	CG13838-RA	CG13838	CG13838	FBgn0039041	42719	3.4764	3.44475	3.3452	4.0674	2.40924	3.3486	6.47155	5.62738	5.43423	4.36432	3.50606	5.08071	3.32213	0.0177116	0.159387	2.93867	5.73631	3.66056	4.11185	3.83448	4.79665	4.00588	4.21234	1.07214	0.915481	0.998043		protein binding
1641727_at	CG17470-RA	CG17470	CG17470	FBgn0032869	35321	5.28653	6.96627	5.10026	4.07873	4.30968	5.14829	8.05526	7.45901	6.39044	7.28045	5.20017	6.87707	3.31446	0.0411203	0.241647	5.70653	5.29876	5.17063	5.39197	5.19811	5.52039	6.96268	5.89373	1.41593	0.425482	0.982648	mesoderm development
1637392_at	CG9263-RA	Yp1	yolk protein 1	FBgn0032530	31939|34770	1.97952	1.42019	1.44453	2.9372	2.02311	1.96091	5.13994	4.27076	3.59406	2.68916	2.75354	3.68949	3.31402	0.0126535	0.133382	1.47548	1.48496	1.70841	1.55628	1.74864	1.80356	2.09618	1.88279	1.25398	0.0687044	0.928727	lipid metabolic process // sex differentiation // vitellogenesis	catalytic activity // structural molecule activity	lipid particle // microtubule associated complex
1624946_at	CG6790-RA	CG6790	CG6790	FBgn0037915	41388	1.81036	1.812	1.90769	2.19072	1.74462	1.89308	4.16271	4.09404	2.13847	4.34316	3.36795	3.62127	3.31311	0.00309571	0.0706867	1.75912	1.86791	2.57199	2.06634	2.10993	2.05064	2.14428	2.10162	1.02475	0.89715	0.997417	GPI anchor biosynthetic process // metabolic process	catalytic activity // transferase activity	endoplasmic reticulum membrane
1631081_a_at	CG17666-RA	CG17666	CG17666	FBgn0036311	39452	1.93051	2.00467	1.70015	2.57315	2.26357	2.09441	4.93852	4.31135	3.57512	3.46589	2.79475	3.81713	3.30057	0.00253832	0.0635629	1.83726	2.75444	2.52741	2.37304	2.23902	2.54718	2.99645	2.59422	1.16569	0.564641	0.982648		protein binding
1623195_at	CG17944-RA	CG17944	CG17944	FBgn0037500	40885	2.9417	1.97863	2.60924	2.78594	1.8022	2.42354	5.44037	4.74166	4.27869	3.88653	2.38295	4.14604	3.30007	0.015041	0.14684	2.28901	2.01334	2.33134	2.21123	2.0065	2.2604	3.60443	2.62378	1.33103	0.460409	0.982648
1628657_at	CG17534-RA	GstE9	Glutathione S transferase E9	FBgn0063491	246581	8.76631	8.6749	11.1979	10.7102	10.6881	10.0075	11.8853	11.8318	11.9956	11.405	11.5306	11.7297	3.29937	0.013397	0.138215	9.91541	10.0465	9.69551	9.8858	9.87049	10.2889	9.61113	9.92351	1.02648	0.873605	0.996001	response to toxin	glutathione transferase activity // transferase activity
1630170_at	CG15077-RA	Cyp12b2	Cyp12b2	FBgn0034387	37163	6.69878	7.46818	7.10394	7.01431	6.54039	6.96512	8.9678	9.06473	8.4228	8.51649	8.45735	8.68583	3.29599	3.93988e-05	0.00666684	8.0823	8.53282	8.53846	8.38453	8.09853	8.50353	8.14512	8.24906	-1.09845	0.531463	0.982648	oxidation reduction	electron carrier activity // heme binding // iron ion binding // metal ion binding // monooxygenase activity // oxidoreductase activity	membrane // mitochondrial membrane // mitochondrion
1638194_at	CG4409-RB	CG4409	CG4409	FBgn0034128	36840	4.38584	4.97343	5.10767	5.33209	4.69298	4.8984	7.05513	6.86628	6.64897	6.50872	6.00915	6.61765	3.29265	0.000103846	0.0111823	4.04147	2.41248	3.2544	3.23612	3.27069	3.93791	4.15649	3.78836	1.46637	0.364712	0.982648
1626734_at	CG6484-RA	CG6484	CG6484	FBgn0034247	36994	7.93883	7.99751	9.08946	8.38327	8.64798	8.41141	10.3714	10.0508	10.284	10.0285	9.91385	10.1297	3.2905	7.08486e-05	0.0091297	8.51121	8.5076	8.81876	8.61252	8.21801	7.98949	7.49788	7.90179	-1.63663	0.03957	0.854725	transmembrane transport // transport	glucose transmembrane transporter activity // substrate-specific transmembrane transporter activity // transporter activity	integral to membrane // membrane
1627958_at	CG30269-RA	CG30269	CG30269	FBgn0050269	37600	9.64785	9.285	8.39763	8.73772	8.35876	8.88539	10.1848	10.5475	10.2748	11.082	10.9246	10.6027	3.28832	0.000524269	0.0278189	9.7397	10.1283	9.29054	9.71952	9.78159	9.43587	9.55539	9.59095	-1.09321	0.649836	0.985202
1634041_at	CG31548-RA	CG31548	CG31548	FBgn0051548	318794	5.90956	6.16109	8.2872	4.93711	5.47776	6.15454	8.94335	8.82559	9.13294	5.91103	6.54545	7.87167	3.28781	0.0894611	0.360125	7.59987	8.03596	8.20706	7.94763	7.77777	8.03318	7.80315	7.87137	-1.05428	0.719951	0.986775	metabolic process // oxidation reduction	binding // catalytic activity // oxidoreductase activity		yes
1631148_at	CG9673-RA	CG9673	CG9673	FBgn0030775	32649	4.253	3.0154	6.33115	2.90956	4.8029	4.2624	3.92625	3.34199	5.82796	8.31231	8.47655	5.97701	3.28208	0.204625	0.536098	4.20972	3.00572	3.47013	3.56186	4.56762	3.86815	3.92408	4.11995	1.47232	0.251079	0.981515	proteolysis	catalytic activity // hydrolase activity // serine-type endopeptidase activity		yes
1631467_at	CG15208-RA	CG15208	CG15208	FBgn0030247	32022	1.55449	1.78347	1.5255	1.74465	1.92073	1.70577	4.22706	4.65702	2.6242	3.2695	2.32358	3.42027	3.28184	0.00550976	0.0925373	1.50629	1.63257	1.70551	1.61479	1.37474	1.68502	1.70175	1.58717	-1.01933	0.830919	0.992084		protein binding
1627053_at	CG2939-RA	slp2	sloppy-paired	FBgn0004567	33608	0.93598	1.10952	0.96899	2.12593	1.0892	1.24592	3.08075	2.19331	3.18415	3.44206	2.87705	2.95546	3.27057	0.000526752	0.0278189	1.04303	1.02541	1.17085	1.07976	1.11188	1.55562	1.35186	1.33979	1.1975	0.128836	0.96731	multicellular organismal development // periodic partitioning // regulation of transcription // regulation of transcription, DNA-dependent // segment polarity determination // transcription	DNA binding // RNA polymerase II transcription factor activity // sequence-specific DNA binding // transcription factor activity	nucleus
1638138_at	CG9014-RA	CG9014	CG9014	FBgn0028847	34777	2.01533	2.38435	1.80747	2.7066	1.43461	2.06967	4.81319	4.54727	3.32297	2.35103	3.83808	3.77451	3.25992	0.00872265	0.113023	1.9056	2.17723	2.3316	2.13814	1.77138	2.41435	2.17802	2.12125	-1.01178	0.94383	0.998316	carbohydrate metabolic process // metabolic process // protein ubiquitination	acid-amino acid ligase activity // hydrolase activity // hydrolase activity, acting on glycosyl bonds // hydrolase activity, hydrolyzing O-glycosyl compounds // metal ion binding // protein binding // protein tag // ubiquitin-protein ligase activity // zinc ion binding	ubiquitin ligase complex
1624835_at	CG10869-RA	CG10869	CG10869	FBgn0031347	33337	3.95872	3.34858	3.02833	2.11255	2.67916	3.02547	6.00568	5.45148	4.82035	4.13582	3.22237	4.72714	3.25278	0.0187759	0.163305	3.12854	2.5635	3.55077	3.08094	3.44545	3.11838	3.25546	3.2731	1.14247	0.558308	0.982648		protein binding
1637080_at	CG9129-RA	CG9129	CG9129	FBgn0035196	38138	4.20329	4.81923	3.62682	3.51492	3.12435	3.85772	7.1211	6.6067	5.54549	5.03969	3.46499	5.55559	3.24422	0.0426562	0.246097	4.13378	4.9132	4.15633	4.4011	4.84347	5.53311	4.84037	5.07232	1.59241	0.123195	0.96731
1634080_at	CG14537-RA	CG14537	CG14537	FBgn0031954	34072	1.86187	2.13375	2.29124	1.81875	2.00313	2.02175	4.16458	4.42228	3.6107	2.7291	3.66604	3.71854	3.24179	0.000513613	0.0274971	2.13722	2.43852	2.67482	2.41685	2.50549	2.34861	2.35294	2.40235	-1.01011	0.933726	0.998043
1637745_a_at	CG14891-RA	CG14891	CG14891	FBgn0038445	42013	1.8092	2.12246	1.65242	1.68539	2.57789	1.96947	3.48298	4.5773	3.18806	3.87685	3.20394	3.66583	3.24081	0.000622217	0.0300256	2.72256	3.28023	2.6885	2.8971	2.89039	2.71525	2.44124	2.68229	-1.16055	0.407126	0.982648		nucleic acid binding // nucleotide binding // protein binding
1640229_at	CG9975-RA	CG9975 /// DsimCG9975	CG9975 /// CG9975	FBgn0034435	37220	2.06912	3.31951	1.58122	1.49551	1.51235	1.99554	4.58404	5.03048	2.54136	3.83688	2.46644	3.69184	3.24068	0.0267414	0.193068	1.92859	1.86013	2.17023	1.98632	1.4506	2.0864	3.57793	2.37164	1.30616	0.578124	0.982648
1635442_a_at	CG11325-RA	GRHR	hormone receptor	FBgn0025595	33942	8.25739	8.36823	8.5949	8.28942	8.36516	8.37502	10.4668	10.5234	10.1721	9.59447	9.59528	10.0704	3.23865	4.3034e-05	0.00687667	9.46229	9.44205	9.30984	9.40473	9.18341	9.27933	9.26398	9.24224	-1.11921	0.0447425	0.887916	G-protein coupled receptor protein signaling pathway // carbohydrate homeostasis // lipid catabolic process // lipid homeostasis // signal transduction // triglyceride homeostasis	G-protein coupled receptor activity // gonadotropin-releasing hormone receptor activity // neuropeptide receptor activity // peptide receptor activity // receptor activity // signal transducer activity	integral to membrane // integral to plasma membrane
1624985_at	CG7886-RA	CG7886	CG7886	FBgn0038248	41775	2.84601	2.53422	2.97127	2.98096	2.26279	2.71905	6.22661	5.6523	3.21566	4.15758	2.81103	4.41264	3.2346	0.037748	0.231715	2.43285	2.30545	2.89458	2.54429	2.64686	2.51472	3.193	2.78486	1.18146	0.429673	0.982648	biological_process	protein binding	cellular_component
1627305_at	CG5398-RA	CG5398	CG5398	FBgn0034882	37736	1.7652	2.26827	1.81559	2.28255	2.09558	2.04544	5.25058	4.00019	3.14038	3.44379	2.85648	3.73828	3.23294	0.00470857	0.0866378	1.30391	1.94681	1.7147	1.65514	2.00681	1.86607	1.80885	1.89391	1.17999	0.292092	0.982648	transmembrane transport // transport	channel activity // transporter activity // water channel activity	integral to membrane // membrane
1637728_at	CG8508-RA	CG8508	CG8508	FBgn0038123	41620	1.689	2.95179	1.47536	1.94814	2.49909	2.11268	5.04454	4.369	3.25178	4.10377	2.24214	3.80225	3.22561	0.0159476	0.151118	2.17077	1.73139	2.13106	2.01107	2.2007	3.51726	2.74895	2.8223	1.75471	0.116884	0.961837		protein binding
1640543_at	CG18132-RA	CG18132	CG18132	FBgn0031345	33333	1.66652	2.09795	2.20568	1.90777	2.7885	2.13328	5.09029	3.88228	4.06858	4.03024	2.03585	3.82145	3.22246	0.0128586	0.134713	2.12258	2.20902	1.95217	2.09459	2.05034	2.38103	1.65244	2.02794	-1.04728	0.7806	0.989072	cell redox homeostasis	protein binding
1637274_at	CG14488-RA	CG14488	CG14488	FBgn0034278	37030	1.65169	1.80469	0.99149	1.92341	2.4739	1.76904	5.26248	4.43939	2.61205	3.28517	1.67056	3.45393	3.21517	0.0386586	0.233405	1.38673	1.34441	1.29339	1.34151	1.4398	2.72185	2.13173	2.09779	1.68913	0.111457	0.961837
1631282_at	CG31088-RA	CG31088	CG31088	FBgn0051088	318590	1.9696	1.57979	2.39947	1.63693	1.61677	1.84051	4.37045	3.14004	2.39823	3.83444	3.87802	3.52424	3.21256	0.00209174	0.0577392	2.85672	1.85957	2.22467	2.31365	1.80586	2.31321	2.04087	2.05331	-1.19776	0.469358	0.982648	biological_process	molecular_function	cellular_component
1630948_s_at						5.12944	4.3703	4.67088	5.56725	5.11162	4.9699	6.49846	6.61754	6.25743	6.87833	7.01213	6.65278	3.21068	0.000133085	0.0126331	6.59751	6.22139	6.41426	6.41105	6.21788	6.164	6.47342	6.2851	-1.09123	0.432788	0.982648
1631210_at	CG14540-RA	CG14540	CG14540	FBgn0039398	43145	3.26774	3.46612	2.60943	3.00786	2.36115	2.94246	5.88244	5.46498	3.73373	4.6118	3.41879	4.62235	3.20403	0.011839	0.130275	2.80199	2.86766	3.03095	2.9002	2.85182	3.5076	3.17145	3.17696	1.21147	0.240955	0.978404		protein binding
1626854_at	CG32148-RA	CG32148	CG32148	FBgn0047338	251924	3.25971	2.79447	2.50729	2.74196	2.3152	2.72373	6.00767	4.59989	4.45789	4.50313	2.44942	4.4036	3.204	0.0214862	0.174243	2.79949	3.07204	2.66175	2.84443	3.35712	3.09259	3.6427	3.36414	1.43367	0.0596541	0.9159	biological_process	molecular_function	cellular_component
1632095_at	CG17198-RA	CG17198	CG17198	FBgn0039366	43110	1.95719	2.07698	1.74835	2.38371	2.92009	2.21726	5.42813	3.98585	4.26995	3.70035	2.09569	3.89599	3.20146	0.0192471	0.165279	2.0164	1.94853	2.24109	2.06867	2.01966	2.52447	1.92997	2.15803	1.0639	0.685505	0.986213		metal ion binding // zinc ion binding
1641359_at	CG2045-RA	Ser7	Serine Protease 2	FBgn0019929	31917	6.23884	5.75996	8.03934	6.84812	6.87482	6.75222	8.69023	8.97119	9.02136	7.63402	7.8279	8.42894	3.19701	0.00828534	0.110971	7.60847	7.81636	8.02285	7.81589	7.93429	8.07974	7.74878	7.92094	1.07553	0.530696	0.982648	proteolysis	catalytic activity // cysteine-type endopeptidase activity // hydrolase activity // peptidase activity // serine-type endopeptidase activity // serine-type peptidase activity
1631393_at	CG32459-RA	CG32459	CG32459	FBgn0052459	40502	2.77439	3.24554	2.61539	2.65184	3.17701	2.89283	5.80325	5.17395	4.40415	3.73528	3.7263	4.56859	3.19486	0.00448895	0.085245	2.82065	2.47235	3.38793	2.89364	2.96996	3.02289	3.97081	3.32122	1.34497	0.366851	0.982648
1631523_at	CG10824-RA	CG10824	CG10824	FBgn0038865	42512	6.95493	6.68942	8.00933	4.85218	5.50439	6.40205	8.73932	8.2426	8.72871	7.07883	7.59273	8.07644	3.19184	0.0316684	0.209927	7.55761	7.39481	7.56258	7.505	7.74832	7.57972	6.95326	7.4271	-1.05548	0.769196	0.989072	proteolysis	aspartic-type endopeptidase activity // hydrolase activity // protein binding
1623447_a_at	CG12201-RB	CG12201	CG12201	FBgn0037970	41449	3.59624	2.12184	1.98498	2.8938	1.96528	2.51243	5.64338	5.05921	4.03966	2.86772	3.32381	4.18676	3.19171	0.0252418	0.187749	4.07606	1.75471	3.19651	3.00909	3.82802	4.08574	3.91457	3.94278	1.91015	0.24217	0.978531	transmembrane transport // transport	acyl carnitine transporter activity // binding // carnitine transporter activity // transmembrane transporter activity // transporter activity	integral to membrane // membrane // mitochondrial envelope // mitochondrial inner membrane
1640204_at	CG31619-RA	CG31619	CG31619	FBgn0051619	35424	2.57765	4.01293	3.60251	3.80195	2.72242	3.34349	4.71502	4.72954	5.19096	6.11843	4.31745	5.01428	3.18388	0.00432149	0.0832648	4.43567	5.18793	3.7482	4.45727	6.0627	5.8583	5.99996	5.97365	2.86074	0.0225695	0.769581	proteolysis	hydrolase activity // metalloendopeptidase activity // metallopeptidase activity // peptidase activity // zinc ion binding	proteinaceous extracellular matrix
1638885_at	CR33318-RA	CR33318	CR33318 [Source:FlyBase;GeneId:FBgn0053318]	FBgn0053318		3.4865	4.62526	4.32278	2.9688	2.41573	3.56381	5.71142	5.3722	4.12347	5.45105	5.50501	5.23263	3.17954	0.010174	0.120646	2.53861	2.34584	3.19438	2.69294	1.78017	2.3428	3.78247	2.63515	-1.04087	0.933336	0.998043
1638489_at						4.8114	6.69556	4.91452	3.86424	2.33604	4.52435	5.81198	5.84045	6.25357	6.94933	6.10976	6.19302	3.1792	0.0547855	0.281129	6.69733	6.6317	6.50405	6.61103	7.05475	7.38944	6.42146	6.95522	1.26944	0.300152	0.982648				yes
1628908_at	CG5075-RA	CG5075	CG5075	FBgn0032464	34695	2.63988	1.72933	2.266	1.9646	2.16314	2.15259	5.47393	5.00968	3.17075	2.77924	2.66912	3.82054	3.17764	0.0256941	0.189301	1.77567	1.78514	1.73408	1.76496	2.24044	1.76204	2.43667	2.14638	1.30262	0.130541	0.96731	ATP metabolic process // ATP synthesis coupled proton transport // ion transport // proton transport // transport	ATP binding // hydrogen ion transporting ATP synthase activity, rotational mechanism // hydrogen-exporting ATPase activity, phosphorylative mechanism // hydrolase activity // hydrolase activity, acting on acid anhydrides, catalyzing transmembrane movement of substances // nucleoside-triphosphatase activity // nucleotide binding // protein binding // proton-transporting ATPase activity, rotational…	proton-transporting V-type ATPase, V1 domain // proton-transporting two-sector ATPase complex // proton-transporting two-sector ATPase complex, catalytic domain // vacuolar proton-transporting V-type ATPase, V1 domain
1638582_at	CG5321-RB	CG5321	CG5321	FBgn0030575	32399	6.47799	6.47739	8.06387	6.77811	7.07726	6.97492	8.85064	8.88963	8.87375	8.32014	8.2802	8.64287	3.17762	0.0009072	0.0378157	6.67173	6.79945	6.86674	6.77931	6.96047	7.30294	7.06899	7.1108	1.25832	0.0461613	0.896489	oxidation reduction	gamma-butyrobetaine dioxygenase activity // oxidoreductase activity
1631867_at	CG5154-RA	Idgf5	Imaginal disc growth factor 5	FBgn0064237	37104	8.19347	7.62321	8.86557	7.47069	7.76141	7.98287	9.44879	9.58063	9.66519	9.79271	9.75887	9.64924	3.17414	0.000201923	0.0154309	8.45202	8.28521	9.13364	8.62362	8.53681	8.73088	8.60725	8.62498	1.00094	0.99617	0.99969	carbohydrate metabolic process // chitin catabolic process // imaginal disc development // multicellular organismal development	catalytic activity // cation binding // chitinase activity // hydrolase activity, hydrolyzing O-glycosyl compounds // imaginal disc growth factor activity	extracellular region
1641434_at	CG32695-RA	CG32695	CG32695	FBgn0052695	31918	7.86324	7.89171	8.00985	6.39021	6.77044	7.38509	9.16838	9.22624	9.2686	8.74728	8.8359	9.04928	3.16936	0.00147881	0.0487554	9.09184	9.18482	9.7014	9.32602	9.36266	9.56735	9.28967	9.40656	1.05741	0.71706	0.986775
1640956_at	CG4725-RA	CG4725	CG4725	FBgn0039022	42699	5.29596	5.94222	7.03927	6.00183	6.81016	6.21789	7.43615	7.70299	7.51712	8.48908	8.26378	7.88182	3.1688	0.00232488	0.0606902	5.99384	6.75317	6.17759	6.3082	6.2069	6.26587	6.2025	6.22509	-1.0593	0.735716	0.987761	proteolysis	hydrolase activity // metalloendopeptidase activity // metallopeptidase activity
1623502_at	CG31910-RA	CG31910	CG31910	FBgn0051910	319021	2.47293	2.0535	2.08034	2.41608	2.11392	2.22735	5.1277	4.57365	3.29329	4.19073	2.25178	3.88743	3.16033	0.0120965	0.130752	2.2364	2.57422	2.15755	2.32272	2.5046	2.43725	2.61305	2.5183	1.14518	0.228464	0.974628	biological_process	molecular_function	cellular_component
1623465_at	CG6138-RA	CG6138	CG6138	FBgn0032268	34454	2.88436	2.74498	2.62656	2.45112	3.80178	2.90176	5.58415	5.21936	3.69458	4.55759	3.75194	4.56152	3.15965	0.00594198	0.0953534	2.54154	2.51297	2.65039	2.5683	3.97513	3.45276	2.50495	3.31095	1.67324	0.16096	0.971634
1639498_a_at	CG8376-RA	ap	Xasta	FBgn0000099	35509	5.51486	5.37231	5.20308	5.11866	4.46852	5.13549	6.80324	6.20659	6.87504	7.14583	6.94025	6.79419	3.15733	0.000121117	0.0120811	6.81277	6.60591	7.19764	6.87211	6.45535	6.08395	6.81272	6.45067	-1.33926	0.197038	0.974628	axon guidance // cell fate commitment // dorsal/ventral lineage restriction, imaginal disc // dorsal/ventral pattern formation, imaginal disc // haltere disc morphogenesis // histolysis // imaginal disc-derived wing morphogenesis // leg disc development // leg disc proximal/distal pattern formation // leg segmentation // multicellular organismal development // muscle organ development // nervous …	DNA binding // metal ion binding // protein binding // sequence-specific DNA binding // specific RNA polymerase II transcription factor activity // transcription factor activity // transcription regulator activity // zinc ion binding	nucleus
1632565_at	CG6046-RA	Bin1	Sin3A-associated polypeptide p18	FBgn0024491	41965	5.45701	5.36074	7.51709	5.89428	6.54351	6.15453	8.35945	7.71404	8.25741	7.42481	7.29359	7.80986	3.14996	0.00651535	0.0993079	5.9479	6.13341	7.30102	6.46078	6.53247	6.92244	6.28934	6.58142	1.08722	0.806857	0.990032	chromatin silencing // multicellular organismal development // negative regulation of gene-specific transcription // negative regulation of transcription from RNA polymerase II promoter // negative regulation of transcription, DNA-dependent // nuclear mRNA splicing, via spliceosome // regulation of transcription // transcription	protein binding // transcription corepressor activity // transcription factor binding	Sin3 complex // nucleus
1626797_a_at	CG7075-RA	Ntl	CG7075	FBgn0031934	34046	3.95936	2.41428	2.86204	2.90888	2.62791	2.95449	5.33609	5.51135	4.03768	4.79843	3.36421	4.60955	3.14936	0.00903754	0.115185	3.71614	3.12483	3.65552	3.49883	2.8523	3.40985	3.49584	3.25266	-1.18605	0.422255	0.982648	Nebenkern formation // neurotransmitter transport // sperm individualization // transport	glycine transmembrane transporter activity // neurotransmitter transporter activity // neurotransmitter:sodium symporter activity // symporter activity	Nebenkern // integral to membrane // integral to plasma membrane // membrane // mitochondrial derivative // nucleus
1637845_at	CG31230-RA	CG31230	CG31230		318637	1.99453	1.64376	2.26064	2.49399	3.0978	2.29814	4.90909	4.47055	3.43333	3.91197	3.03025	3.95104	3.14464	0.00424503	0.0825148	2.02632	2.81257	2.17181	2.3369	2.10063	3.67721	2.48779	2.75521	1.33636	0.475891	0.982648	biological_process	molecular_function	cellular_component
1636898_at	CG14448-RA	CG14448	CG14448	FBgn0037191	40497	3.36475	5.42261	3.18389	1.37788	1.6937	3.00857	5.68417	5.47845	5.00727	4.67186	2.45444	4.65924	3.1398	0.111861	0.400678	4.19175	2.33293	3.53798	3.35422	4.04476	4.08108	4.19432	4.10672	1.68471	0.2404	0.978404				yes
1636501_at	CG32656-RA	TwdlT	GCR(ich)	FBgn0052656	32174|44790	3.76073	2.97768	3.53348	2.64806	3.93494	3.37098	4.68366	5.21212	4.42603	6.17719	4.60366	5.02053	3.13737	0.00329373	0.0731802	8.72348	4.69748	4.63	6.01699	5.40186	6.01725	4.03677	5.15196	-1.82137	0.588943	0.982648	chitin metabolic process	chitin binding	extracellular region
1632282_s_at						1.89784	2.0303	1.65975	1.42827	1.69641	1.74251	5.10165	3.52302	2.83816	2.99457	2.50162	3.3918	3.13679	0.00794493	0.109189	2.04327	1.89749	1.7808	1.90719	1.61212	2.16224	2.0861	1.95349	1.03261	0.817681	0.991291
1637664_at	CG1340-RA	CG1340	CG1340	FBgn0039797	43645	1.70977	2.18164	2.84064	1.84374	1.50777	2.01671	5.02777	4.414	3.32793	2.72941	2.8274	3.6653	3.13527	0.0119883	0.130501	2.03986	2.17646	2.2607	2.15901	1.49872	2.18843	2.60096	2.09604	-1.04461	0.857066	0.995224	translational initiation	mRNA binding // nucleic acid binding // nucleotide binding // translation initiation factor activity	cytosol
1624860_at	CG31804-RA	CG31804	CG31804	FBgn0051804	318951	2.46115	2.3868	2.48368	2.48459	2.23294	2.40983	5.20919	4.49518	2.99523	4.68346	2.90615	4.05784	3.13401	0.0079632	0.109361	1.81433	3.20299	2.19631	2.40454	2.10128	2.57159	2.71809	2.46365	1.04182	0.902704	0.997417	biological_process	molecular_function	cellular_component
1638013_at	CG30289-RA	CG30289	CG30289	FBgn0050289	246532	6.413	5.91618	6.40705	5.53833	5.69592	5.9941	7.4634	7.28272	7.75224	7.72811	7.96803	7.6389	3.12705	6.27489e-05	0.0085022	2.7414	2.22309	1.94899	2.30449	1.98195	2.62099	4.20864	2.93719	1.55046	0.41812	0.982648	proteolysis	catalytic activity // hydrolase activity // peptidase activity // serine-type endopeptidase activity // serine-type peptidase activity
1636359_at	CG31139-RA	CG31139	CG31139	FBgn0051139	42698	1.95254	1.69416	1.46493	2.06943	1.70404	1.77702	3.72249	3.02257	3.95272	2.77594	3.63009	3.42076	3.12475	0.000159063	0.0137026	1.48689	2.06677	2.34243	1.96536	1.95336	2.80748	1.54469	2.10184	1.09922	0.776505	0.989072
1641100_at	CG14355-RA	CG14355	CG14355	FBgn0038208	41723	2.21335	1.73547	2.06505	2.79318	1.93532	2.14847	4.97348	3.68522	3.65684	3.61036	3.03506	3.79219	3.1247	0.00201525	0.0566889	2.28776	2.84591	2.26584	2.4665	2.28429	2.36076	2.61142	2.41882	-1.0336	0.834589	0.992681
1638265_s_at		primo-2	CG33747 [Source:FlyBase;GeneId:FBgn0040076]	FBgn0040076|FBgn0040077	3772179|3772427	9.33362	9.19519	10.8287	9.25641	9.25918	9.57462	11.5012	11.4388	11.5923	10.7947	10.7572	11.2168	3.12146	0.00194106	0.055795	10.1289	10.2744	10.3944	10.2659	10.1194	10.4388	10.0099	10.1894	-1.05446	0.636461	0.982648	protein amino acid dephosphorylation	acid phosphatase activity // hydrolase activity // non-membrane spanning protein tyrosine phosphatase activity // phosphoprotein phosphatase activity // protein tyrosine phosphatase activity	cytoplasm
1636256_s_at						1.28819	1.4077	1.04438	1.80916	1.47156	1.4042	2.93174	4.6566	2.13193	2.95971	2.55077	3.04615	3.12088	0.00632399	0.0976791	1.01411	1.11995	1.45449	1.19618	1.20603	1.32066	1.32784	1.28484	1.06338	0.556799	0.982648
1638403_at	CG17856-RA	CG17856	CG17856	FBgn0039576	43369	2.57142	1.7027	2.02924	1.36926	2.1027	1.95506	5.37029	4.53001	3.48417	2.27606	2.31837	3.59578	3.11821	0.0336995	0.217088	1.34465	1.50109	1.72391	1.52322	1.35334	2.00402	1.99357	1.78364	1.19783	0.341873	0.982648	determination of adult life span // mitochondrial electron transport, ubiquinol to cytochrome c // mitochondrial respiratory chain complex III assembly // oxidation reduction // response to reactive oxygen species	oxidoreductase activity // protein binding // ubiquinol-cytochrome-c reductase activity	mitochondrial respiratory chain complex III
1623126_at	CG13912-RA	CG13912	CG13912	FBgn0035186	38120	8.65853	8.95798	9.05977	9.30468	9.11756	9.0197	10.7384	10.9975	10.8486	10.5445	10.1718	10.6602	3.11764	1.55871e-05	0.00351675	9.81732	9.93743	9.83435	9.86303	9.00052	9.83849	9.11007	9.31636	-1.46071	0.108702	0.961837
1638038_at	CG4335-RA	CG4335	CG4335	FBgn0038795	42421	7.86959	7.79629	8.32917	7.92709	8.49059	8.08255	9.94104	9.86042	9.56033	9.5083	9.74345	9.72271	3.11701	7.37595e-06	0.00232982	8.52405	8.44233	8.6502	8.53886	9.02469	8.73233	8.98315	8.91339	1.29642	0.0267883	0.794995	carnitine biosynthetic process // oxidation reduction	L-ascorbic acid binding // gamma-butyrobetaine dioxygenase activity // iron ion binding // oxidoreductase activity // protein binding // trimethyllysine dioxygenase activity
1624434_at	CG6868-RA	tld	tolloid	FBgn0003719	42945	4.11652	3.68541	4.75093	3.95942	3.55038	4.01253	5.01643	5.68357	5.59419	5.71701	6.24129	5.6505	3.11227	0.000443331	0.0253809	5.43862	4.76682	3.33722	4.51422	6.01405	5.65029	5.36018	5.67484	2.23553	0.147698	0.969473	amnioserosa formation // embryonic pattern specification // imaginal disc-derived wing vein morphogenesis // maternal specification of dorsal/ventral axis, oocyte, soma encoded // multicellular organismal development // positive regulation of BMP signaling pathway // protein maturation by peptide bond cleavage // proteolysis // regulation of transforming growth factor beta receptor signaling path…	calcium ion binding // hydrolase activity // metal ion binding // metalloendopeptidase activity // metallopeptidase activity // peptidase activity // protein binding // specific transcriptional repressor activity // zinc ion binding	extracellular region
1623559_s_at						2.83988	2.82472	2.31196	3.16751	2.33089	2.69499	3.99876	4.77217	4.2681	3.90958	4.71433	4.33259	3.11147	0.000143656	0.0130606	5.31802	5.12077	5.02017	5.15299	5.29245	5.9487	7.10578	6.11564	1.9489	0.147635	0.969473
1633314_at	CG15605-RA	CG15605	CG15605	FBgn0034196	36933	2.54284	2.09225	2.33139	2.83155	2.47112	2.45383	5.75982	5.25953	4.581	2.85674	1.98243	4.0879	3.10388	0.0555459	0.282758	2.46343	2.60031	3.17766	2.74713	2.12215	2.60618	3.8652	2.86451	1.08476	0.845228	0.992932				yes
1637316_at	CG31697-RA	CG31697	CG31697	FBgn0051697	35243	2.15225	2.71869	1.80272	1.79869	1.9952	2.09351	5.52777	4.66327	3.39793	3.07331	1.97006	3.72647	3.10148	0.0351342	0.222399	2.45057	1.86101	1.87267	2.06142	2.05441	3.60628	2.37626	2.67898	1.53429	0.293675	0.982648
1640466_s_at	CG6543-RA	CG6543	CG6543	FBgn0033879	36536	8.64453	8.37223	10.5457	8.87232	9.12797	9.11254	11.1795	11.2496	11.1796	9.95351	10.1454	10.7415	3.09292	0.00888561	0.114106	8.60787	8.70265	9.07948	8.79667	8.87555	9.03442	8.81753	8.90917	1.0811	0.515641	0.982648	fatty acid beta-oxidation // metabolic process	catalytic activity // enoyl-CoA hydratase activity // lyase activity	lipid particle // microtubule associated complex // mitochondrial matrix // mitochondrion
1640601_at	CG13540-RA	CG13540	CG13540	FBgn0034839	37686	2.27994	1.81121	2.61836	3.44603	1.94415	2.41994	5.07938	5.47318	3.80184	3.38612	2.50314	4.04873	3.09254	0.0303223	0.2048	1.80774	1.75704	2.28972	1.9515	2.21822	2.21915	2.18977	2.20905	1.19544	0.204385	0.974628
1634446_at	CG30065-RA	CG30065	CG30065	FBgn0050065	246431	1.31114	1.89888	1.40473	1.72854	1.78496	1.62565	4.28161	3.45891	2.41949	2.97644	3.11371	3.25003	3.0831	0.00111379	0.0422172	2.09921	1.58183	1.98564	1.88889	1.60101	1.84351	2.14991	1.86481	-1.01683	0.91931	0.998043	biological_process	molecular_function	cellular_component
1636591_at	CG8881-RA	skpB	skpB	FBgn0026176	36298	3.25808	2.60086	2.67495	1.93583	3.34333	2.76261	4.92305	5.02348	3.9041	4.5269	3.55685	4.38688	3.08285	0.00283602	0.0681753	3.26803	3.06479	3.01215	3.11499	2.47553	2.70623	3.79338	2.99171	-1.08921	0.780576	0.989072	ubiquitin-dependent protein catabolic process	protein binding
1631474_s_at	CG8256-RA	Gpo-1	mitochondrial GPD	FBgn0022160	47611	7.85079	8.31351	10.0805	8.7375	8.99404	8.79527	10.9256	10.9685	10.619	9.63456	9.94641	10.4188	3.0813	0.00785273	0.108631	9.10384	9.41825	8.90103	9.14104	8.9226	9.14236	8.70214	8.92237	-1.16366	0.329111	0.982648	flight behavior // glycerol metabolic process // glycerol-3-phosphate metabolic process // glycerophosphate shuttle // oxidation reduction	calcium ion binding // glycerol-3-phosphate dehydrogenase activity // oxidoreductase activity	glycerol-3-phosphate dehydrogenase complex // lipid particle // mitochondrial inner membrane // mitochondrion
1641461_at	CG34408-RA	CG34408	CG2967	FBgn0085437	31953	6.82473	6.82163	8.23975	7.04397	6.85393	7.1568	8.84927	8.74011	8.847	8.82617	8.63844	8.7802	3.08099	0.000376822	0.0227437	8.26959	8.87602	8.92515	8.69025	8.50381	9.04222	8.93047	8.8255	1.09828	0.639266	0.98276	regulation of small GTPase mediated signal transduction	GTPase activator activity	intracellular
1634192_at	CG30281-RA	CG30281	CG30281	FBgn0050281	246525	9.22227	9.04412	8.25076	8.30166	8.61748	8.68726	10.0064	9.69164	10.1843	10.899	10.7357	10.3034	3.06558	0.000628152	0.0301386	9.6279	9.65372	10.1183	9.79996	9.70473	10.0185	9.86702	9.86343	1.04498	0.746574	0.987962	signal transduction	receptor binding	extracellular space
1636125_a_at	CG7340-RB	granny-smith	granny smith	FBgn0040493	41587	7.96791	8.36201	8.93549	8.4745	8.65011	8.478	10.3228	10.1105	10.2726	9.92822	9.8211	10.091	3.05897	2.52444e-05	0.00488196	9.26789	9.15126	9.72449	9.38121	9.73488	9.97664	9.57316	9.76156	1.30165	0.145168	0.967952	proteolysis	aminopeptidase activity // manganese ion binding // metalloexopeptidase activity // protein binding	cytoplasm // intracellular
1632730_at	CG14013-RA	CG14013	CG14013	FBgn0031720	33786	2.63206	3.16934	1.79952	2.29405	1.56801	2.2926	5.26457	5.12606	3.4532	2.65064	3.02417	3.90373	3.05491	0.0305018	0.205646	1.51786	2.18569	1.93182	1.87846	1.80124	2.28528	1.80315	1.96322	1.06052	0.754056	0.988451		serine-type peptidase activity	integral to membrane
1629687_s_at		CG15891	CG15891 [Source:FlyBase;GeneId:FBgn0029860]	FBgn0029859|FBgn0029860	3772383|3772603	3.24544	3.37115	3.24359	2.30815	3.09003	3.05167	5.67351	5.37127	5.07686	4.0361	3.1501	4.66157	3.0523	0.0128808	0.134797	2.36951	3.34348	4.75919	3.49073	3.22087	2.76019	3.3209	3.10065	-1.31046	0.61433	0.982648	biological_process	molecular_function	cellular_component
1626156_at	CG17347-RA	l(2)37Ce	dynactin, p27 subunit	FBgn0086446	35195	6.33986	6.10303	7.52907	5.20037	5.79824	6.19411	8.22228	8.12037	8.78511	6.68606	7.19377	7.80152	3.04703	0.0175775	0.158557	6.65887	6.53654	7.5689	6.92144	6.54474	7.55992	6.67715	6.92727	1.00405	0.990398	0.999455	microtubule-based movement	acyltransferase activity // protein binding // transferase activity	dynactin complex
1638373_at	CG32161-RA	CG32161	CG32161	FBgn0052161	317890	5.61328	3.58291	2.73071	2.98235	3.40339	3.66253	7.02542	5.47089	6.09963	5.13006	2.62114	5.26943	3.04597	0.110658	0.398469	5.13254	4.75847	5.45467	5.11523	4.32745	5.39057	5.41943	5.04582	-1.04929	0.874317	0.996001	biological_process	molecular_function	cellular_component	yes
1631324_at	CG14735-RA	ssp5	CG14735	FBgn0037985	41465	2.57333	2.62437	2.40949	2.40073	2.59794	2.52117	5.27532	4.1658	3.71001	3.40923	4.07781	4.12763	3.04504	0.00104219	0.0409785	2.56947	2.46095	4.12301	3.05114	2.55704	2.93376	5.01632	3.50237	1.36721	0.654389	0.985411	mitotic spindle elongation
1631484_at	CG15475-RA	CG15475	CG15475	FBgn0032867	35319	3.07151	3.11902	2.35933	2.30469	2.94476	2.75986	4.96016	5.14253	4.20632	4.80438	2.71358	4.36539	3.04308	0.00974579	0.118551	3.14273	2.93072	2.95408	3.00918	2.87232	3.43014	3.32195	3.20814	1.14787	0.339241	0.982648		protein binding
1637833_at	CG8425-RA	Jhe	JH-esterase	FBgn0010052	36780	4.56765	2.36954	4.65025	3.64465	4.01273	3.84896	4.7014	3.55012	5.38336	6.846	6.78723	5.45362	3.04124	0.0655634	0.308349	3.54107	4.71576	3.379	3.87861	2.64615	2.26342	3.50466	2.80474	-2.10507	0.126934	0.96731	juvenile hormone catabolic process	carboxylesterase activity // hydrolase activity // juvenile-hormone esterase activity // protein binding	mitochondrion	yes
1626003_s_at		ste24c	CG9002 [Source:FlyBase;GeneId:FBgn0050462]	FBgn0050461|FBgn0050462	3771732|3772676	2.99719	3.5672	3.13074	2.87496	2.10309	2.93464	5.51182	4.89044	4.74642	4.5772	2.96893	4.53896	3.04054	0.0108025	0.124304	3.18883	3.56342	2.93762	3.22996	3.64202	2.93106	3.53556	3.36955	1.10159	0.651572	0.985411	proteolysis	hydrolase activity // metalloendopeptidase activity	membrane
1639640_at	CG32485-RA	CG32485	CG32485	FBgn0052485	38363	5.97602	6.2669	5.90928	4.12754	4.43909	5.34377	7.1781	7.14976	7.3563	6.52094	6.53478	6.94798	3.04029	0.00952207	0.117119	6.1506	6.42308	7.08953	6.5544	6.79913	6.82456	6.60981	6.7445	1.14084	0.543951	0.982648		protein binding
1631610_at	CG31886-RA	CG31886	CG31886	FBgn0032079	326170	5.49625	5.37808	5.81595	3.8616	4.0509	4.92056	7.25801	6.94316	7.484	5.49399	5.4379	6.52341	3.03744	0.0274632	0.195687	6.78013	7.28405	6.69777	6.92065	6.52455	6.17975	6.51432	6.40621	-1.42844	0.0753314	0.939806
1641519_at	CG14708-RA	CG14708	CG14708	FBgn0037910	41383	1.52954	1.84051	1.94969	1.64613	1.73841	1.74086	3.79973	5.04984	1.98184	4.08582	1.79942	3.34333	3.03664	0.0351916	0.22254	1.4981	1.74692	1.82299	1.68934	1.57601	2.18078	1.78774	1.84818	1.11639	0.476712	0.982648		protein binding
1623978_at	CG10862-RA	CG10862	CG10862	FBgn0035455	38437	2.57082	3.52576	2.24571	3.42396	4.08612	3.17047	5.38245	5.30417	4.79762	4.76587	3.60886	4.77179	3.03421	0.00841201	0.112043	2.28349	3.06426	2.77897	2.70891	2.9695	3.72094	2.85354	3.18133	1.38743	0.25393	0.981779	post-translational protein modification // regulation of protein metabolic process	ligase activity // small conjugating protein ligase activity // ubiquitin-protein ligase activity
1636170_at	CG13607-RA	CG13607	CG13607	FBgn0039151	42859	6.86751	6.94867	7.13424	6.10014	5.42131	6.49437	8.44671	8.55435	8.26555	7.66588	7.54234	8.09497	3.03268	0.00302814	0.0700999	8.20919	8.00243	8.68523	8.29895	7.91777	7.89123	7.97124	7.92675	-1.29433	0.141415	0.96731		ATP binding // catalytic activity
1632140_at	CR33319-RA	CR33319	CR33319 [Source:FlyBase;GeneId:FBgn0053319]	FBgn0053319		3.2281	5.40058	2.69911	2.92869	2.22018	3.29533	6.23113	6.23813	4.99557	4.33276	2.67949	4.89542	3.03161	0.100947	0.380568	3.97204	5.00888	4.5924	4.52444	3.28694	4.02249	4.35057	3.88667	-1.55593	0.216891	0.974628				yes
1626606_at	CG10630-RA	CG10630	CG10630	FBgn0035608	38620	2.60943	4.01349	3.43906	4.06667	3.69618	3.56497	4.63076	6.08982	3.36376	6.86351	4.86458	5.16249	3.02623	0.0422479	0.245241	4.35712	3.82961	3.96155	4.04943	4.03742	4.36786	5.1494	4.51823	1.38396	0.269244	0.982648		double-stranded RNA binding	intracellular
1638671_at	CG6196-RA	CG6196	CG6196	FBgn0038323	41866	4.6871	4.46384	7.23689	5.20686	4.36547	5.19203	7.05264	7.32343	7.47669	5.94061	6.1428	6.78723	3.02137	0.032357	0.212044	5.61435	5.36255	6.38069	5.78586	6.38516	7.04384	5.92257	6.45052	1.58519	0.21102	0.974628	cGMP biosynthetic process	guanylate cyclase activity // heme binding // protein binding
1638845_at	CG18643-RB	CG18643	CG18643	FBgn0037898	41371	3.01083	3.04613	5.3993	3.7549	3.69159	3.78055	5.29459	5.81234	5.82205	5.77336	4.16286	5.37304	3.01569	0.0181275	0.161085	3.39277	5.30597	4.28549	4.32808	5.91213	4.99193	5.23747	5.38051	2.07403	0.163458	0.971634	D-amino acid catabolic process	hydrolase activity // hydrolase activity, acting on ester bonds	cytoplasm
1636208_a_at	CG15097-RA	CG15097	CG15097	FBgn0034396	37172	4.68471	5.22596	6.26374	4.04784	4.61745	4.96794	7.30534	7.08111	7.36788	5.57967	5.45707	6.55821	3.01107	0.0232064	0.180515	5.16559	5.47404	4.98638	5.20867	5.14993	5.16571	5.27261	5.19608	-1.00876	0.936112	0.998043		actin binding // protein binding
1625799_a_at	CG7196-RA	CG7196	CG7196	FBgn0031944	34057	2.31466	2.42304	1.96484	2.50508	2.68397	2.37832	4.7885	4.88368	2.93433	3.79476	3.4388	3.96801	3.00986	0.00401223	0.0806361	2.51174	2.60037	2.97761	2.69657	3.09664	3.02917	3.45254	3.19278	1.4105	0.0628118	0.919899
1635507_at	CG4269-RA	CG4269	CG4269 [Source:FlyBase;GeneId:FBgn0034741]	FBgn0034741	246404|37578	7.29972	7.94834	6.68736	6.03258	5.47293	6.68819	7.57883	7.02009	8.13222	9.55158	9.10509	8.27756	3.00919	0.0385846	0.233265	7.92519	8.13318	6.80882	7.6224	6.79506	8.22517	8.07107	7.6971	1.05314	0.908727	0.998043	proteolysis	serine-type endopeptidase activity	extracellular region
1639925_at	CG14690-RA	tomboy20	dtomboy20	FBgn0037828	41285	3.85333	3.20136	3.40627	3.15829	3.75827	3.4755	6.93099	5.95117	5.5411	3.41181	3.47338	5.06169	3.00255	0.056729	0.285331	2.93668	3.67718	3.53971	3.38452	3.66807	3.1933	3.38931	3.41689	1.02269	0.908969	0.998043	intracellular protein transport // protein targeting // protein targeting to mitochondrion	P-P-bond-hydrolysis-driven protein transmembrane transporter activity	mitochondrial outer membrane translocase complex	yes
1626943_at	CG14609-RA	CG14609	CG14609	FBgn0037483	40864	3.69485	4.36509	4.36466	3.65453	4.35725	4.08728	5.89847	5.7249	5.73353	5.92114	5.07139	5.66989	2.99511	0.000123205	0.0121377	5.07124	4.631	4.88499	4.86241	4.5004	4.69774	4.85486	4.68433	-1.13137	0.337797	0.982648		protein binding
1628883_at	CG7484-RB	CG7484	CG7484	FBgn0036745	39969	9.01424	8.78569	10.3408	9.81281	9.58447	9.5076	11.4835	11.4325	11.5951	10.4751	10.4599	11.0892	2.99307	0.00307032	0.0702761	8.46039	8.62961	9.13332	8.74111	8.78187	9.62315	9.06437	9.15646	1.33363	0.263175	0.982648	cell redox homeostasis	disulfide oxidoreductase activity // protein binding
1626572_at	CG10822-RA	CG10822	CG10822	FBgn0034478	37274	2.24375	2.6026	2.22584	2.90151	2.58152	2.51104	5.04119	4.67449	3.87536	4.17598	2.69435	4.09227	2.99225	0.00566805	0.0935789	2.45379	2.7467	2.67283	2.62444	2.39657	3.6309	2.33981	2.78909	1.1209	0.721448	0.986775	microtubule-based movement	ATPase activity, coupled // ATPase activity, uncoupled // hydrolase activity	dynein complex
1630629_at	CG12334-RA	Atg8b	Autophagy-specific gene 8b	FBgn0038539	42132	3.32063	5.14236	2.887	2.09785	2.42058	3.17368	6.08371	5.69148	4.71312	4.77885	2.4888	4.75119	2.98454	0.0909485	0.36341	2.78712	3.3727	3.12527	3.09503	3.98043	3.29461	3.0834	3.45281	1.28146	0.32556	0.982648		protein binding		yes
1625942_s_at	CG1768-RA	dia	diaphanous	FBgn0011202	35340	6.25729	6.42321	4.25991	5.41555	4.36788	5.34477	7.10829	6.97627	7.0174	6.95078	6.54156	6.91886	2.97748	0.00956702	0.117526	7.73668	7.3752	7.39808	7.50332	7.75447	7.30257	7.94417	7.66707	1.1202	0.504061	0.982648	actin cytoskeleton organization // actin filament organization // actin filament-based process // cell cycle // cell division // cellular component organization // cellularization // cytokinesis // cytokinesis after meiosis I // cytokinesis after meiosis II // cytokinesis, contractile ring formation // maintenance of protein location in cell // mitotic cell cycle, embryonic // open tracheal syste…	actin binding // protein binding	actin filament // adherens junction // apical part of cell // cell cortex // cleavage furrow // contractile ring // cytoplasm // cytoskeleton // protein complex
1636962_at	CG8349-RA	CG8349	CG8349	FBgn0032003	34124	3.84115	3.62558	2.73423	2.40897	3.4759	3.21717	5.74842	5.09323	4.53037	4.32263	4.26032	4.79099	2.97694	0.00391516	0.0792736	3.55746	3.48001	3.56426	3.53391	3.77254	3.94413	3.64878	3.78848	1.19298	0.0471021	0.899826	cytidine metabolic process	catalytic activity // cytidine deaminase activity // hydrolase activity // identical protein binding // zinc ion binding
1623507_at	CG33136-RA	CG33136	CG33136	FBgn0053136	318894	2.34961	3.84273	2.70151	3.39805	3.37466	3.13331	5.47818	5.17222	4.78081	4.80076	3.30323	4.70704	2.97673	0.00905205	0.115215	3.70843	4.58157	4.28	4.19	3.94604	4.5681	4.56149	4.35854	1.12392	0.635223	0.982648	biological_process	molecular_function	cellular_component
1623799_a_at	CG7557-RA	CG7557	CG7557	FBgn0036159	39278	1.74319	2.086	1.50791	2.20012	2.14819	1.93708	4.8041	4.35856	3.50575	2.64273	2.22934	3.5081	2.97113	0.0147209	0.145136	1.76218	2.09879	2.08608	1.98235	1.71357	2.14773	1.76814	1.87648	-1.07614	0.578727	0.982648		nucleoside-triphosphatase activity // nucleotide binding
1631470_at	CG12313-RA	ttm2	CG12313	FBgn0035124	38049	1.90337	2.64286	1.52147	1.77951	2.28062	2.02557	4.53445	4.64137	3.77428	3.46556	1.55927	3.59499	2.96785	0.0286696	0.198157	2.20544	1.47454	2.47363	2.0512	2.11564	2.35978	2.18379	2.21974	1.12392	0.612541	0.982648	mitochondrial membrane organization // protein amino acid dephosphorylation // protein transport // transmembrane transport // transport	protein serine/threonine phosphatase activity // protein tyrosine phosphatase activity // ribonucleoprotein binding	integral to membrane // membrane // mitochondrial inner membrane // mitochondrial inner membrane presequence translocase complex // mitochondrion // nuclear speck
1639257_s_at	CG11739-RA	CG11739	CG11739	FBgn0037239	40552	8.20503	8.37482	10.0293	8.77974	8.76167	8.83011	10.9265	10.7981	10.9359	9.58513	9.74237	10.3976	2.96386	0.0073278	0.104812	9.18079	9.45212	9.27197	9.30163	9.22908	9.36249	9.32408	9.30522	1.00249	0.969769	0.999059	cation transport // transmembrane transport	cation transmembrane transporter activity // tricarboxylate secondary active transmembrane transporter activity	membrane
1634229_at	CG8713-RA	CG8713	CG8713	FBgn0033257	35777	5.13075	5.20793	5.32123	5.08135	3.94329	4.93691	6.97917	7.0851	7.33176	5.41434	5.70395	6.50286	2.96073	0.00992471	0.119424	5.75859	4.81255	5.97033	5.51382	5.04917	5.58324	5.23191	5.28811	-1.16936	0.59277	0.982648	ion transport // potassium ion transport // transport	A-type (transient outward) potassium channel activity // ion channel activity // potassium channel activity	integral to membrane // membrane
1637734_at	CG18096-RA	TepI	Thiolester containing protein I	FBgn0041183	34937	2.11528	3.45544	3.23409	3.24017	2.29274	2.86754	4.82424	4.99485	4.93646	3.56158	3.84479	4.43238	2.95845	0.00503447	0.0892422	4.43564	4.95512	5.51514	4.96863	4.63579	4.73683	4.87307	4.74856	-1.16479	0.528443	0.982648	antibacterial humoral response	endopeptidase inhibitor activity // protein binding	extracellular region // extracellular space
1631477_a_at	CG9580-RA	Sdic1	Sdic:CG9580	FBgn0067861	43984	1.78682	1.37097	1.69517	2.02689	1.58274	1.69252	4.85125	5.24804	1.75972	2.38777	2.03821	3.257	2.95771	0.0702027	0.319695	1.79645	1.80823	1.48759	1.69742	1.58748	2.15608	1.44701	1.73019	1.02297	0.898357	0.997417		protein binding		yes
1638592_at	CG6560-RA	CG6560	CG6560	FBgn0038916	42580	7.36946	6.49893	7.70198	6.64497	7.60745	7.16456	8.88697	8.87323	9.30554	8.11566	8.46192	8.72866	2.95694	0.00124488	0.0447683	5.19353	6.01744	5.34122	5.5174	8.14807	7.27305	7.75392	7.72501	4.61912	0.00352009	0.534897	branch fusion, open tracheal system // cilium assembly // intracellular protein transport // protein transport // small GTPase mediated signal transduction	GTP binding // GTPase activity // nucleotide binding	cytoplasm // intracellular // microtubule cytoskeleton
1635149_at	CG32117-RA	CG32117	CG32117	FBgn0052117	317864	2.07831	2.62352	1.46811	2.09084	1.65659	1.98347	4.95198	4.01253	3.60906	3.01093	2.14891	3.54668	2.9551	0.0157201	0.149863	2.00679	2.27786	1.3578	1.88082	2.34192	2.04147	1.67975	2.02105	1.10208	0.695654	0.986213	biological_process	molecular_function	cellular_component
1633490_at	CG15638-RA	CG15638	CG15638	FBgn0028943	34768	2.70692	2.81004	2.75953	3.4103	2.87655	2.91267	5.56812	4.43619	3.95987	5.06109	3.354	4.47585	2.95506	0.0052482	0.0904818	3.56585	3.0251	2.71	3.10032	3.07813	3.46964	3.1324	3.22672	1.09157	0.673235	0.986213		protein binding
1624433_at	CG10589-RA	CG10589	CG10589	FBgn0037035	40313	1.60263	2.40404	1.83358	2.64417	2.26506	2.1499	4.86767	4.22521	4.09948	3.52987	1.8306	3.71057	2.94991	0.021843	0.175785	2.3093	1.87986	2.28656	2.15857	2.10682	2.6159	2.31801	2.34691	1.13945	0.406354	0.982648		protein binding
1623352_at	CG7016-RA	CG7016	CG7016	FBgn0039238	42968	6.15254	6.60353	6.27771	4.95996	5.22	5.84275	6.78517	7.49402	7.42835	7.78011	7.52837	7.4032	2.94947	0.0024619	0.0624413	6.61813	6.96281	6.77634	6.78576	6.9033	6.98439	6.77028	6.88599	1.07194	0.44189	0.982648
1628620_at	CG32806-RA	CG32806	CG32806	FBgn0052806	318220	1.30567	1.34582	1.11599	1.8266	1.14877	1.34857	4.43943	3.3666	2.43637	2.59144	1.70669	2.90811	2.94759	0.0119525	0.130501	1.26263	1.65203	1.36832	1.42766	1.84688	1.3528	1.96132	1.72033	1.22491	0.254096	0.981779	biological_process	molecular_function	cellular_component
1623663_a_at	CG18063-RC	CG18063	CG18063	FBgn0028856	34943	1.55208	1.81686	1.5887	1.68401	1.53532	1.63539	3.34866	3.6285	1.50028	3.59179	3.89864	3.19357	2.94482	0.00719718	0.10391	1.72927	1.49876	1.32027	1.5161	1.44872	2.3071	1.63759	1.7978	1.21563	0.380498	0.982648		myosin light chain binding // protein binding
1625609_at	CG32450-RA	CG32450	CG32450	FBgn0052450	318034	5.54402	4.06571	2.98927	4.4444	3.60067	4.12881	6.94645	6.19927	5.541	6.1713	3.57116	5.68584	2.94246	0.0614978	0.296754	4.82142	5.51471	4.0057	4.78061	4.80357	4.96737	6.07628	5.28241	1.41598	0.444088	0.982648	biological_process	molecular_function	cellular_component	yes
1640773_at	CG14821-RA	tow	CG14821	FBgn0035719	38755	2.50299	3.46759	3.39954	3.02837	3.84392	3.24848	5.5284	5.53931	5.4409	4.57329	2.94063	4.80451	2.94042	0.0219887	0.176282	4.20139	4.25015	5.2966	4.58271	4.59047	3.89662	4.63372	4.3736	-1.15597	0.651972	0.985411	establishment of planar polarity // imaginal disc-derived wing hair organization // negative regulation of smoothened signaling pathway		nucleus
1640297_at	CG31294-RA	CG31294	CG31294	FBgn0051294	318666	2.22288	2.70455	1.74277	2.12542	1.96147	2.15142	5.056	4.12116	2.64506	4.58351	2.12965	3.70708	2.93968	0.0292368	0.200759	2.2072	2.85365	2.77502	2.61196	2.11881	3.21205	2.54757	2.62614	1.00988	0.971833	0.999059	biological_process	binding	cellular_component
1639269_a_at	CG4899-RA	Pdh	pigment cell dehydrogenase reductase	FBgn0011693	39812	3.15022	2.24171	2.59008	2.59778	2.20287	2.55653	3.1525	3.05421	4.50927	1.99291	7.83907	4.10959	2.93439	0.169498	0.49318	2.4216	2.73006	2.2105	2.45405	2.14715	2.3928	1.84899	2.12965	-1.25215	0.21077	0.974628	cellular metabolic process // metabolic process // oxidation reduction // phagocytosis, engulfment // retinal metabolic process // retinol metabolic process	alcohol dehydrogenase (NAD) activity // binding // catalytic activity // coenzyme binding // oxidoreductase activity // protein binding // receptor activity // retinol dehydrogenase activity		yes
1639488_at	CG6140-RA	CG6140	CG6140	FBgn0036162	39281	2.53078	2.76715	2.41445	2.89015	2.10702	2.54191	5.53086	4.92803	3.44496	3.9	2.66625	4.09402	2.93246	0.0191711	0.164885	3.93826	3.85078	4.01975	3.93626	2.49568	3.2916	2.93219	2.90649	-2.0417	0.0118971	0.688143	fumarate metabolic process // tricarboxylic acid cycle	catalytic activity // fumarate hydratase activity // lyase activity	cytoplasm // mitochondrion // tricarboxylic acid cycle enzyme complex
1638184_at	CG13936-RB	CG13936	CG13936	FBgn0035282	38242	3.19557	2.85312	3.02102	4.56968	3.39389	3.40666	6.15926	5.27919	5.31474	4.52958	3.50938	4.95843	2.93177	0.0205242	0.169932	4.23618	3.95512	3.918	4.03643	3.67644	4.74095	3.30858	3.90866	-1.09261	0.786445	0.989072		protein binding
1624976_at	CG32026-RA	CG32026	CG32026	FBgn0052026	317829	1.98454	1.39957	1.57391	1.86785	1.07639	1.58045	4.12564	2.53068	3.68019	2.42253	2.89775	3.13136	2.93001	0.00303846	0.0700999	1.7533	1.88385	3.16958	2.26891	1.30053	1.75842	1.65782	1.57226	-1.62074	0.214613	0.974628	oxidation reduction	NAD or NADH binding // isocitrate dehydrogenase (NAD+) activity // magnesium ion binding // oxidoreductase activity // oxidoreductase activity, acting on the CH-OH group of donors, NAD or NADP as acceptor	microtubule associated complex // mitochondrial isocitrate dehydrogenase complex (NAD+)
1641363_at	CG3517-RA	CG3517	CG3517	FBgn0038706	42324	4.08419	3.3026	2.85232	2.71811	2.82117	3.15568	6.57833	5.45844	5.06696	3.41938	3.00542	4.70571	2.92823	0.0600193	0.293621	2.82423	4.08815	3.74729	3.55322	3.4642	3.76709	4.02529	3.75219	1.14788	0.653533	0.985411		protein binding		yes
1628570_at	CG4021-RA	CG4021	CG4021	FBgn0034659	37484	1.65923	1.90326	1.55229	1.73575	2.18647	1.8074	4.4449	4.28235	2.23505	3.13024	2.69097	3.3567	2.92676	0.00872387	0.113023	1.60528	1.38941	1.44455	1.47975	1.31303	1.81953	1.28962	1.47406	-1.00395	0.9769	0.999252		RNA binding
1636536_at	CG17645-RA	Pglym87	Pglym87	FBgn0011270	46246	2.36169	2.99925	2.66578	2.59716	2.19495	2.56377	5.02356	4.32503	4.62984	4.3061	2.26563	4.11003	2.9206	0.0146195	0.144533	2.53426	3.20724	3.05471	2.93207	2.56764	3.81255	2.87084	3.08368	1.11081	0.740243	0.987962	glycolysis // metabolic process	2,3-bisphosphoglycerate-dependent phosphoglycerate mutase activity // catalytic activity // intramolecular transferase activity, phosphotransferases // isomerase activity // phosphoglycerate mutase activity // protein binding
1627575_at	CG34204-RA	CG34204		FBgn0085233	5740630	2.03983	2.02186	2.06947	2.49432	1.49685	2.02447	5.56312	4.37329	2.69047	2.64071	2.58423	3.57036	2.91986	0.0377036	0.231624	1.77729	1.72297	2.01324	1.83783	1.60965	2.96717	2.21712	2.26465	1.34426	0.348834	0.982648
1635572_at		CG30058	CG30058 [Source:FlyBase;GeneId:FBgn0050058]	FBgn0050058|FBgn0085341	246424|5740793	3.48649	3.20176	2.50688	1.95426	2.72048	2.77397	5.07131	4.88338	4.08043	4.44853	3.10624	4.31798	2.91603	0.00793922	0.109189	3.19674	2.93402	3.72908	3.28661	3.54256	4.18835	4.12032	3.95041	1.58425	0.0996473	0.961837	biological_process	molecular_function	cellular_component
1635833_at	CG4198-RA	CG4198	CG4198	FBgn0029753	31445	2.84935	3.41856	3.15416	2.04322	2.07294	2.70765	5.08062	5.10899	4.1804	4.92671	1.95932	4.25121	2.91513	0.0474595	0.259507	2.15849	2.43058	3.08545	2.55817	2.33573	2.38178	2.75545	2.49099	-1.04767	0.836704	0.992703
1623839_at	CG6415-RA	CG6415	CG6415	FBgn0032287	34474	7.11771	6.76982	8.71252	7.55186	7.82512	7.59541	8.94708	9.26103	9.21692	9.02691	9.22567	9.13552	2.90818	0.00187129	0.0545391	7.60451	7.87554	7.44386	7.6413	7.43577	8.17429	7.60871	7.73959	1.0705	0.720694	0.986775	glycine catabolic process	aminomethyltransferase activity // protein binding // transaminase activity // transferase activity	cytoplasm // glycine cleavage complex // lipid particle
1628274_a_at	CG31924-RA	CG31924	CG31924	FBgn0051924	319030	1.72162	2.0099	1.54182	2.01296	2.1166	1.88058	4.59498	4.05476	4.0994	2.10667	2.24724	3.42061	2.90801	0.0193851	0.165791	1.65804	1.91291	1.51883	1.69659	2.06443	2.32369	2.05436	2.14749	1.36689	0.0360328	0.832291	metabolic process	catalytic activity // hydrolase activity
1638585_at	CG4721-RA	CG4721	CG4721	FBgn0039024	42701	9.04358	8.67576	9.69174	9.17787	9.49446	9.21668	10.59	10.3198	10.7523	11.0695	11.0469	10.7557	2.90599	0.000139325	0.0128891	9.54781	9.52964	9.67307	9.58351	9.50017	9.60158	9.5538	9.55185	-1.02219	0.587652	0.982648	proteolysis	hydrolase activity // metalloendopeptidase activity // metallopeptidase activity
1634630_at	CG5707-RA	CG5707	CG5707	FBgn0026593	48422	7.21731	7.84646	7.93871	7.34194	7.45955	7.56079	9.37599	9.73206	9.11296	8.50168	8.75307	9.09515	2.8966	0.000363519	0.0221524	8.74148	8.64605	8.63739	8.67497	8.325	8.82856	8.18913	8.44756	-1.17073	0.313334	0.982648
1623376_s_at	CG3798-RA	Nmda1	N-methyl-D-aspartate receptor-associated protein	FBgn0013305	36419	9.60431	9.74613	8.96978	10.0683	9.47715	9.57313	10.8473	10.6689	10.8243	11.6757	11.5089	11.105	2.89162	0.00048501	0.0268769	10.9193	10.9682	10.9692	10.9522	10.9687	11.0316	11.0854	11.0286	1.05433	0.111813	0.961837		N-methyl-D-aspartate selective glutamate receptor activity // receptor activity	N-methyl-D-aspartate selective glutamate receptor complex // integral to membrane // membrane
1635056_at	CG18810-RA	CG18810	CG18810	FBgn0042133	59171	4.51174	5.18777	3.12072	3.23286	3.34561	3.87974	6.21125	5.72297	5.08171	5.67995	4.3618	5.41154	2.89146	0.0185574	0.162748	5.09918	4.52697	4.9825	4.86955	4.0236	4.92118	4.04193	4.3289	-1.45462	0.190928	0.974628		metal ion binding // zinc ion binding
1640540_at	CG30273-RA	CG30273	CG30273	FBgn0050273	246520	6.72085	6.95484	6.83833	5.68069	5.48768	6.33648	7.62292	8.06435	7.9752	7.85977	7.81738	7.86792	2.89075	0.00137471	0.0472397	7.09212	7.05727	6.94128	7.03022	7.12429	6.51105	6.6621	6.76581	-1.20114	0.236464	0.978397
1641384_a_at	CG11327-RA	CG11327	CG11327	FBgn0031849	33940	2.01907	2.48948	2.20973	2.09315	2.49278	2.26084	4.90849	4.87173	2.65599	4.12355	2.39984	3.79192	2.89002	0.0229144	0.179601	2.08493	1.83256	2.45486	2.12412	2.24616	2.93734	2.2671	2.48353	1.28291	0.283146	0.982648
1639704_at	CG14695-RA	CG14695	CG14695	FBgn0037850	41314	3.95372	4.4651	4.81026	2.45159	1.56858	3.44985	5.49723	5.47003	5.98513	3.65587	4.28822	4.9793	2.88675	0.0775818	0.336614	3.02537	3.59076	5.28126	3.9658	4.77426	5.78165	5.01514	5.19035	2.33683	0.174503	0.974628				yes
1640522_at						5.2824	5.40182	4.33055	4.50557	4.7848	4.86103	7.47426	7.18184	7.4648	5.59832	4.21261	6.38637	2.87854	0.0547486	0.281129	5.2806	5.25098	4.74387	5.09182	4.23308	5.42625	4.72572	4.79502	-1.22842	0.486444	0.982648				yes
1638910_at	CG5561-RA	CG5561	CG5561	FBgn0031333	33321	2.53343	2.95278	3.00078	2.8521	2.42284	2.75239	5.69941	4.58374	3.89243	3.83885	3.36491	4.27587	2.87484	0.00685884	0.101576	3.06417	3.50971	3.23547	3.26978	3.6889	3.98597	3.173	3.61596	1.27118	0.27002	0.982648	methylation	hydrolase activity // methyltransferase activity // nucleic acid binding // transferase activity
1632045_at	CG5697-RA	CG5697	CG5697	FBgn0038846	42483	3.29649	3.29221	4.44887	3.67778	3.09	3.56107	5.08247	5.61251	5.59499	5.1629	3.96414	5.0834	2.87255	0.00422055	0.0823767	3.05851	5.02365	2.50891	3.53036	3.45948	2.79922	2.29609	2.8516	-1.60076	0.461568	0.982648
1624114_at	CG3219-RA	Klp59C	Klp59C	FBgn0034824	37671	1.8292	2.24864	1.65346	1.88509	2.01452	1.92618	4.6319	3.72824	2.83185	2.59203	3.45486	3.44778	2.87108	0.00356326	0.0757923	1.91045	2.40868	2.25813	2.19242	2.14566	3.28654	2.11005	2.51408	1.24977	0.480144	0.982648	cell cycle // cell division // chromosome segregation // microtubule-based movement // mitosis // mitotic sister chromatid segregation	ATP binding // microtubule motor activity // motor activity // nucleotide binding // protein binding	chromosome, centromeric region // condensed chromosome kinetochore // cytoplasm // cytoskeleton // kinesin complex // kinetochore // kinetochore microtubule // microtubule // spindle pole
1633184_at	CG9389-RA	CG9389	CG9389	FBgn0037064	40347	3.66451	2.75018	4.01506	2.99545	3.30246	3.34553	6.07384	5.34785	4.73515	4.84242	3.33384	4.86662	2.87007	0.0166452	0.154486	3.05838	3.81492	3.1145	3.32927	3.58497	5.11244	3.82994	4.17578	1.79815	0.187108	0.974628	dephosphorylation	hydrolase activity // inositol or phosphatidylinositol phosphatase activity // inositol-1(or 4)-monophosphatase activity
1639489_at		CG3700	CG3700 [Source:FlyBase;GeneId:FBgn0034796]	FBgn0034796	37639|37640	6.94982	6.76777	9.13937	7.61634	7.62954	7.62057	9.37192	9.48675	9.30442	8.63184	8.91172	9.14133	2.86943	0.00932622	0.116522	7.99426	8.27394	8.52937	8.26586	8.11308	8.01329	8.28327	8.13655	-1.09377	0.497418	0.982648	proteolysis // transcription from RNA polymerase II promoter // transcription initiation from RNA polymerase II promoter	RNA polymerase II transcription mediator activity // catalytic activity // hydrolase activity // peptidase activity // serine-type endopeptidase activity // serine-type peptidase activity	Srb-mediator complex // nucleus
1628177_at	CG17330-RA	jhamt	juvenile hormone acid methyltransferase	FBgn0028841	34977	2.18883	1.81386	2.38057	3.69085	1.97084	2.40899	4.80929	4.82654	3.46477	3.13484	3.41226	3.92954	2.869	0.0155378	0.148949	2.84926	3.40901	2.87881	3.04569	2.93425	2.32934	2.34205	2.53521	-1.42452	0.131636	0.96731	juvenile hormone biosynthetic process // metabolic process	farnesoic acid O-methyltransferase activity // juvenile hormone acid methyltransferase activity // methyltransferase activity // transferase activity
1632138_at	CG11308-RA	sa	spermatocytes arrest	FBgn0002842	40367	1.36657	1.98689	1.86422	1.43517	2.26513	1.7836	3.99572	4.50704	2.75108	3.70096	1.55552	3.30206	2.86487	0.0243932	0.184477	1.56056	1.75185	1.7096	1.674	1.653	1.85163	1.73909	1.74791	1.05256	0.4168	0.982648	male meiosis I // meiosis // spermatid development // spermatogenesis	protein binding	nucleolus
1631654_at	CG31693-RA	CG31693	CG31693	FBgn0051693	318887	1.31539	3.65112	1.41346	1.34307	1.56592	1.85779	4.35617	3.26071	3.49967	3.04571	2.71809	3.37607	2.86449	0.0207623	0.170933	1.97707	3.22187	2.44204	2.54699	1.76803	3.78379	4.21049	3.2541	1.63253	0.445359	0.982648	citrate transport // transmembrane transport // transport	citrate transmembrane transporter activity // transporter activity	integral to membrane
1625685_at	CG3953-RA	Invadolysin	Invadolysin	FBgn0086359	49580	3.81459	3.98757	4.27469	2.54575	3.49478	3.62348	6.6762	6.42192	6.09198	3.12001	3.39787	5.1416	2.86418	0.104981	0.387145	5.2117	5.46792	4.85013	5.17658	5.12066	3.92173	4.98292	4.6751	-1.41567	0.29748	0.982648	brain development // cell adhesion // cell cycle // cell division // centrosome duplication // chromatin remodeling // germ cell migration // gonad development // imaginal disc development // mitosis // mitotic centrosome separation // mitotic chromosome condensation // mitotic spindle organization // positive regulation of mitotic metaphase/anaphase transition // proteolysis // spindle assembly	hydrolase activity // metal ion binding // metalloendopeptidase activity // metallopeptidase activity // peptidase activity // zinc ion binding	cell leading edge // cytoplasm // membrane	yes
1623925_at	CG4477-RB	CG4477	CG4477	FBgn0035971	39058	1.26055	1.94764	1.27119	1.40864	1.88326	1.55426	4.32004	2.4982	3.26965	3.09007	2.18231	3.07205	2.86354	0.00513784	0.0897442	1.81352	2.14573	1.27897	1.74607	1.59566	1.57844	1.59876	1.59095	-1.11351	0.572294	0.982648	proteolysis // wing disc dorsal/ventral pattern formation	catalytic activity // hydrolase activity // serine-type endopeptidase activity
1623175_at	CG7975-RA	Grx-1	Grx-1	FBgn0034658	37483	3.15322	3.20689	3.09933	2.87609	2.78544	3.02419	5.87758	5.72215	4.54123	3.24986	3.31669	4.5415	2.86256	0.0285743	0.197922	2.93976	4.24076	3.37862	3.51971	2.95608	3.21216	3.30235	3.15686	-1.28596	0.411316	0.982648	cell redox homeostasis	disulfide oxidoreductase activity // electron carrier activity // protein disulfide oxidoreductase activity
1632607_at	CG33189-RA	CG33189	CG33189	FBgn0053189	326328	2.67981	2.50865	2.46382	1.67811	3.43622	2.55332	5.51934	3.93274	4.10986	4.1232	2.66616	4.07026	2.86183	0.0214801	0.174243	2.47668	3.58957	3.15647	3.07424	2.30973	2.42727	2.8511	2.52937	-1.45889	0.207973	0.974628	biological_process	molecular_function	cellular_component
1634838_at	CG10638-RA	CG10638	CG10638	FBgn0036290	39424	4.07667	5.07834	4.24943	1.64814	2.24786	3.46009	5.7626	4.48261	5.79522	3.7355	5.1013	4.97545	2.8587	0.0803088	0.342121	4.39951	5.16558	5.16388	4.90966	4.86118	6.14912	5.43336	5.48122	1.48613	0.274266	0.982648	cellular aldehyde metabolic process // oxidation reduction	aldehyde reductase activity // oxidoreductase activity		yes
1625761_a_at	CG4859-RC	Mmp1	Matrix metalloproteinase 1	FBgn0035049	37949	5.03311	6.12975	6.1631	5.75388	4.27523	5.47101	7.24174	7.25473	7.27244	6.73699	6.42103	6.98539	2.85674	0.00541264	0.0920003	5.27559	5.47427	4.19987	4.98324	5.91384	5.93924	5.63091	5.828	1.79596	0.107179	0.961837	autophagic cell death // basement membrane disassembly // cell adhesion // dorsal trunk growth, open tracheal system // imaginal disc eversion // instar larval development // metabolic process // open tracheal system development // proteolysis // regulation of tube length, open tracheal system // salivary gland cell autophagic cell death	calcium ion binding // hydrolase activity // metal ion binding // metalloendopeptidase activity // metallopeptidase activity // peptidase activity // zinc ion binding	dendrite // extracellular matrix
1637693_at	CG34409-RA	CG34409	CG31411	FBgn0085438	5740854	2.81933	3.11529	3.27283	3.31987	3.07972	3.12141	5.69308	5.1852	4.77517	3.06462	4.4543	4.63447	2.85416	0.010179	0.120646	3.31907	3.21309	3.80909	3.44708	2.9482	3.43095	2.79263	3.05726	-1.31023	0.216311	0.974628	proteolysis	catalytic activity // hydrolase activity // peptidase activity // serine-type endopeptidase activity // serine-type peptidase activity
1634631_at	CG3105-RA	CG3105	CG3105	FBgn0034950	37824	1.77074	1.52812	2.24934	2.22214	1.72325	1.89872	3.35216	3.55933	3.68223	3.38266	3.07925	3.41113	2.85286	2.63743e-05	0.00498396	2.79538	2.60068	2.19865	2.53157	1.98017	2.81863	2.11372	2.30417	-1.17072	0.508884	0.982648	protein amino acid phosphorylation // signal transduction	ATP binding // nucleotide binding // protein binding // protein kinase activity // protein serine/threonine kinase activity // signal transducer activity // transferase activity
1634301_at	CG14017-RA	CG14017	CG14017	FBgn0031721	33787	2.02355	1.81617	1.99186	1.65823	1.75127	1.84822	4.64236	2.85982	2.8529	3.41105	3.03666	3.36056	2.85273	0.00226982	0.0600806	1.8918	1.65905	1.9199	1.82358	1.43715	1.56696	2.04796	1.68402	-1.10157	0.530231	0.982648
1633150_a_at		CG34177	CG34177 [Source:FlyBase;GeneId:FBgn0085206]	FBgn0085206|FBgn0085207	5740338|5740515	4.06658	3.52013	1.92347	3.50241	1.54253	2.91102	5.34694	4.91729	3.89448	5.11159	2.84477	4.42301	2.85203	0.0568522	0.285572	4.10737	3.19158	3.33683	3.54526	2.23705	4.0905	3.71818	3.34858	-1.14606	0.771667	0.989072				yes
1640103_s_at	CG17224-RA	CG17224	CG17224	FBgn0031489	33510	9.23888	9.6363	10.428	9.49562	9.09799	9.57936	11.1273	11.3126	11.3814	10.9631	10.6635	11.0896	2.84854	0.00046296	0.0261911	10.3454	10.4117	10.3616	10.3729	10.5471	10.7756	10.8116	10.7114	1.26448	0.0164759	0.718998	nucleoside metabolic process // nucleotide catabolic process	catalytic activity // transferase activity // transferase activity, transferring glycosyl groups // uridine phosphorylase activity	cytoplasm
1633056_at	CG7387-RA	CG7387	CG7387	FBgn0035852	38915	2.20879	2.02238	2.03342	2.28482	2.04812	2.11951	5.46832	3.90426	2.64817	2.57403	3.55112	3.62918	2.84746	0.0213559	0.173888	2.29954	2.46401	2.33455	2.36603	2.53601	2.42941	2.18094	2.38212	1.01121	0.896828	0.997417	protein folding // signal transduction	heat shock protein binding // metal ion binding // phosphatidylinositol-4,5-bisphosphate 3-kinase activity // protein binding // unfolded protein binding	phosphoinositide 3-kinase complex
1628917_at		HDC02577	HDC02577	FBgn0086609	2768925	4.25798	2.76017	1.45481	2.28894	1.92731	2.53784	5.14285	5.04679	3.51709	4.06548	2.464	4.04724	2.84692	0.0610298	0.296174	2.4653	1.59905	2.33886	2.1344	1.6081	2.54035	3.80732	2.65192	1.43149	0.496232	0.982648	biological_process	molecular_function	cellular_component	yes
1626689_at	CG1644-RA	Cyp6t1	Cyp6t1	FBgn0031182	33127	5.79957	5.36522	6.59235	4.18535	4.50099	5.2887	6.79324	6.44575	6.81201	6.77666	7.15026	6.79558	2.84196	0.0101195	0.120331	6.01518	5.87517	6.08373	5.99136	5.98687	5.5947	6.43365	6.00507	1.00955	0.958887	0.998421	oxidation reduction	electron carrier activity // heme binding // iron ion binding // metal ion binding // monooxygenase activity // oxidoreductase activity	endoplasmic reticulum // endoplasmic reticulum membrane // membrane // microsome
1639452_at	CG14984-RB	CG14984	CG14984	FBgn0035480	38467	5.35551	4.98012	6.58184	4.59319	3.50273	5.00268	6.90917	6.74727	7.41699	6.00765	5.45999	6.50821	2.8393	0.0386994	0.233428	4.02811	3.83443	4.23365	4.03206	4.13026	4.00468	4.96702	4.36732	1.2616	0.358288	0.982648
1625872_at	CG34021-RA	CG34021	CG34021	FBgn0054021	3885589	3.62703	2.31362	1.98794	3.05221	2.20991	2.63814	5.79981	4.92862	4.11462	4.04586	1.81541	4.14086	2.83377	0.0734504	0.327167	2.99311	3.36834	2.06357	2.80834	2.55845	3.26997	5.37873	3.73572	1.90181	0.375749	0.982648	biological_process // signal transduction	cAMP-dependent protein kinase regulator activity // molecular_function	cellular_component	yes
1629870_at	CG3687-RA	CG3687	CG3687	FBgn0034097	36803	2.04071	2.08618	1.82904	3.43418	2.55842	2.38971	4.03555	4.92878	3.45625	4.27068	2.76996	3.89224	2.83341	0.0121079	0.130752	2.23906	1.86719	2.80454	2.3036	2.02728	2.43708	2.52	2.32812	1.01714	0.94116	0.998251
1631862_at	CG10838-RA	robl22E	robl22E	FBgn0028570	33412	4.23269	3.87818	3.16799	3.33084	3.33882	3.5897	5.77638	5.10939	4.5708	5.07125	4.92957	5.09148	2.83191	0.000679824	0.0316561	3.59348	3.90011	4.13986	3.87782	3.93021	4.39719	3.98498	4.10413	1.16984	0.354204	0.982648	microtubule-based movement	ATPase activity, coupled // ATPase activity, uncoupled // hydrolase activity // protein binding	dynein complex
1626399_at	CG5024-RA	CG5024	CG5024	FBgn0039373	43117	2.18228	1.9396	1.67479	2.703	2.26858	2.15365	5.53086	4.39484	3.91851	2.24215	2.18832	3.65494	2.83095	0.054242	0.280083	2.0922	1.9156	3.10581	2.3712	1.75927	2.41578	3.02893	2.40133	1.0211	0.956703	0.998316		calcium ion binding // protein binding		yes
1630495_at	CG30362-RA	CG30362	CG30362	FBgn0050362	35809	3.7862	2.97683	2.71126	3.79145	2.95034	3.24322	5.27134	4.54216	4.92693	4.99779	3.98356	4.74436	2.83066	0.00151829	0.0489681	4.10333	2.96741	3.78216	3.61763	3.82723	2.93324	3.19206	3.31751	-1.23125	0.523571	0.982648
1627164_at	CG4616-RA	CG4616	CG4616	FBgn0033806	36455	3.32407	2.94501	2.67263	2.35155	1.78803	2.61626	5.2468	4.94184	3.91471	4.26216	2.20783	4.11467	2.82531	0.0354201	0.223292	2.91589	2.45332	4.12938	3.1662	3.26942	4.8269	4.36583	4.15405	1.98323	0.220247	0.974628	histone mRNA 3'-end processing
1633446_s_at	CG6981-RA	CG6981	CG6981	FBgn0036945	40207	7.12428	7.11569	8.77135	5.39897	6.68272	7.0186	8.91754	7.29677	9.66102	8.30984	8.39084	8.5152	2.82177	0.0545359	0.281089	8.32215	8.93214	9.24515	8.83315	9.59068	8.97645	9.37906	9.3154	1.39692	0.212487	0.974628		protein binding		yes
1632922_at	CG11172-RA	NFAT	Misexpression Suppressor of Ras 1	FBgn0030505	32321	6.41126	5.55973	5.29971	7.15265	5.56957	5.99858	6.9524	6.99267	7.05949	8.36408	8.10157	7.49404	2.81954	0.0116493	0.129337	8.84147	8.93766	7.93652	8.57188	9.00135	7.98421	8.56952	8.51836	-1.0378	0.907848	0.998043	regulation of transcription // regulation of transcription, DNA-dependent // response to salt stress // transcription	RNA polymerase II transcription factor activity // protein binding // transcription factor activity	nucleus
1638235_at	CG10794-RA	DptB	diptericin-like protein	FBgn0034407	37184	8.91199	10.6218	11.2442	9.87139	8.96536	9.92293	11.1071	11.5905	12.4851	11.1372	10.7559	11.4152	2.81322	0.0256853	0.189301	10.4716	11.582	9.62196	10.5585	10.5718	11.1906	10.5061	10.7562	1.14685	0.761359	0.989072	antibacterial humoral response		extracellular region // extracellular space
1640525_a_at	CG15109-RC	CG15109	CG15109	FBgn0034416	37195	2.21849	2.72077	2.54876	2.3793	1.96358	2.36618	4.48897	4.67048	3.32969	4.78408	2.01618	3.85788	2.8122	0.0254733	0.188407	2.62819	2.54337	2.66314	2.61157	2.28785	2.69325	2.77244	2.58451	-1.01893	0.869286	0.995933
1637797_at	CG14400-RA	CG14400	CG14400	FBgn0032896	35354	7.73275	7.35859	8.43612	7.07574	7.4037	7.60138	9.20671	9.15859	9.24839	8.83358	9.01512	9.09248	2.81103	0.00029609	0.0198989	9.25217	8.94402	9.68081	9.29233	9.24562	9.26406	8.97414	9.16127	-1.0951	0.604246	0.982648
1640728_at	CG30378-RA	CG11165	CG11165	FBgn0050378	246577|35751	2.68587	2.48732	2.16096	2.54466	2.89479	2.55472	4.97372	4.31944	3.53076	3.87661	3.52267	4.04464	2.80873	0.00109047	0.0416665	2.11093	2.40423	3.02892	2.51469	2.92131	3.01009	2.75499	2.89546	1.30204	0.246635	0.980565		calcium ion binding
1634505_at	CG34264-RB	CG34264		FBgn0085293	5740226	3.59447	3.36287	3.66621	2.77223	3.62344	3.40384	5.34828	5.25945	5.15086	4.76619	3.92996	4.89095	2.80326	0.00132518	0.0465952	4.25078	3.23928	4.17664	3.8889	4.57011	4.96813	4.5926	4.71028	1.7671	0.0788921	0.946863
1628885_at	CG32698-RA	CG32698	CG32698	FBgn0052698	31915	5.42689	5.88002	6.16565	6.24133	6.45347	6.03347	7.50496	7.24149	7.50271	7.63651	7.71356	7.51985	2.80184	6.09322e-05	0.00842239	4.35787	4.41694	4.85509	4.5433	4.55721	3.8169	5.43727	4.60379	1.04282	0.908425	0.998043	one-carbon metabolic process	carbonate dehydratase activity // lyase activity // zinc ion binding	extracellular region
1638334_at	CG13168-RB	CG13168	CG13168	FBgn0033705	36327	3.17944	4.02361	3.0799	3.58659	4.07785	3.58948	5.5289	5.33444	4.16928	5.73585	4.60965	5.07562	2.8014	0.00334207	0.0734604	3.58642	3.75865	4.75292	4.03266	4.28353	3.89133	3.91636	4.03041	-1.00157	0.995604	0.99969
1641647_at	CG9232-RA	CG9232	CG9232	FBgn0031845	33935	8.23649	8.13715	10.5758	9.21672	9.52814	9.13886	11.2032	11.1467	10.992	9.78903	9.99184	10.6245	2.80051	0.0254569	0.188407	9.38939	9.5353	9.45553	9.46007	9.612	9.20338	9.37077	9.39538	-1.04586	0.634398	0.982648	carbohydrate metabolic process // galactose metabolic process	UDP-glucose:hexose-1-phosphate uridylyltransferase activity // catalytic activity // metal ion binding // nucleotidyltransferase activity // protein binding // transferase activity // zinc ion binding	cellular_component
1637649_at	CG1707-RA	CG1707	CG1707	FBgn0033162	35656	7.58337	7.59629	10.4723	7.97657	7.90062	8.30582	10.53	10.6442	10.6751	8.3773	8.73084	9.7915	2.80048	0.0820264	0.346769	7.75788	8.2055	8.29409	8.08582	8.40701	8.50823	8.13573	8.35032	1.20122	0.256083	0.982512		lactoylglutathione lyase activity // lyase activity // metal ion binding		yes
1627155_s_at	CG9106-RA	CG9106	CG9106	FBgn0030624	32454	3.22008	2.94529	1.76128	2.72139	1.68129	2.46587	4.72026	4.25825	4.59046	3.8395	2.33335	3.94836	2.79432	0.0240388	0.183611	2.14234	3.50782	3.07903	2.90973	2.9803	3.08641	2.5334	2.8667	-1.03027	0.926359	0.998043		protein binding
1640719_at	CG33218-RA	CG33218	CG33218	FBgn0053218	2768907	2.99025	3.12848	2.47862	2.55907	2.19556	2.6704	5.45872	5.28303	3.86791	3.62826	2.52555	4.15269	2.79393	0.0323401	0.212044	3.09181	2.34252	2.30737	2.58057	2.91185	2.51972	2.70782	2.71313	1.09624	0.660316	0.986213	biological_process	molecular_function	cellular_component
1636910_at	CG13704-RA	CG13704	CG13704	FBgn0035583	38588	9.25767	9.34133	8.94181	8.78469	8.93847	9.05279	10.4866	10.3085	10.5557	10.7398	10.5845	10.535	2.79381	2.59857e-06	0.00133103	6.10634	6.72689	5.00225	5.94516	5.96265	5.72525	6.07544	5.92111	-1.01681	0.964982	0.998835
1634624_at	CG16719-RA	CG16719	CG16719	FBgn0036029	39131	2.01433	1.85378	1.35642	1.64269	1.58311	1.69007	4.58664	4.06715	2.1655	3.27496	1.75219	3.16929	2.78798	0.0279829	0.196492	2.27908	1.77465	1.81964	1.95779	2.16756	1.97656	1.70977	1.9513	-1.00451	0.976681	0.999252	mesoderm development	protein binding
1634798_at	CG11606-RA	Rpp30	RNaseP protein p30	FBgn0022246	44392	4.80034	5.04135	7.93044	6.29188	6.29992	6.07279	7.78006	7.78984	8.15914	7.08535	6.94288	7.55145	2.78691	0.0400863	0.237857	5.90895	5.9394	6.80624	6.2182	6.54689	6.41838	6.34993	6.4384	1.1649	0.503332	0.982648	tRNA processing	catalytic activity // ribonuclease activity	ribonuclease P complex
1624584_at	CG32643-RA	CG32643	CG32643	FBgn0052643	318138	1.89306	1.99069	1.84125	1.35776	1.88185	1.79292	4.19154	3.13471	2.78752	3.14734	3.09501	3.27122	2.78621	0.000511442	0.0274585	1.83771	1.87084	2.42898	2.04584	2.09285	2.98029	4.13254	3.06856	2.03174	0.174835	0.974628
1637790_a_at		CG12250	CG12250	FBgn0039345	43088	1.6051	2.6739	1.90322	2.62795	2.07073	2.17618	4.55514	3.85105	3.99133	3.08078	2.78975	3.65361	2.78452	0.00469195	0.0866172	2.16099	2.19656	2.91942	2.42566	2.20136	2.31517	3.00565	2.50739	1.05829	0.827975	0.991477	nuclear mRNA splicing, via spliceosome
1624236_at		CG1773	CG1773	FBgn0050002	35999	8.12438	7.67506	8.88182	8.25261	8.20133	8.22704	9.56333	9.0421	9.75402	10.0531	10.0996	9.70244	2.7806	0.000633621	0.0303242	8.31222	8.25073	9.27168	8.61154	8.83492	8.7568	8.76563	8.78578	1.12837	0.626915	0.982648	proteolysis	serine-type endopeptidase activity
1625837_at	CG17244-RA	CG17244	CG17244	FBgn0039031	42709	9.12828	9.30108	11.2131	9.25921	9.74364	9.72907	11.7192	11.8218	11.7258	10.3474	10.4005	11.2029	2.77762	0.0207589	0.170933	9.89001	10.2571	10.5091	10.2187	10.5672	10.702	10.5142	10.5945	1.2975	0.116623	0.961837		protein binding
1624213_at	CG15535-RA	CG15535	CG15535	FBgn0039764	43608	4.36749	4.7274	6.26988	3.537	4.57014	4.69438	6.7404	6.54078	7.205	5.25414	5.08161	6.16439	2.77023	0.0431685	0.247693	4.50144	5.01048	5.94274	5.15155	6.04668	5.73984	5.77938	5.8553	1.62873	0.179324	0.974628
1638816_at	CG3884-RA	CG3884	CG3884	FBgn0033786	36429	3.88235	4.15908	4.38513	3.85893	3.38021	3.93314	5.9012	5.94525	5.82373	5.85959	3.47906	5.40177	2.76758	0.0204911	0.169807	5.70333	5.70258	5.87709	5.761	6.00992	6.75972	5.96567	6.2451	1.39872	0.140713	0.96731		protein binding
1630187_a_at		CG6299	CG6299	FBgn0030640|FBgn0030641	32475	7.57193	8.05412	9.02602	8.62503	7.9539	8.2462	10.1183	10.1765	10.3681	9.09554	8.81401	9.71447	2.7669	0.00697846	0.102437	8.5053	8.96235	9.31693	8.92819	8.76376	9.03107	8.96054	8.91846	-1.00677	0.970583	0.999059	glycolipid transport // proteolysis	glycolipid binding // glycolipid transporter activity // metallopeptidase activity // zinc ion binding	cytoplasm
1635230_at						1.23339	1.65134	1.32985	2.35947	2.02702	1.72021	3.56616	3.43202	1.93307	4.34156	2.66185	3.18693	2.76392	0.0131965	0.136756	1.51715	1.54366	1.50598	1.52226	1.49958	1.79648	1.88421	1.72676	1.15228	0.155177	0.970856
1634165_at	CG11378-RA	CG11378	CG11378	FBgn0040364	31060	6.53077	6.84978	5.16331	3.48714	3.93823	5.19385	6.32067	6.46115	6.82668	6.64238	7.04752	6.65968	2.76223	0.0644214	0.305305	7.64994	7.78313	7.21074	7.54794	7.18145	6.93357	7.34303	7.15268	-1.31517	0.13289	0.96731				yes
1625184_at	CG15403-RA	CG15403	CG15403	FBgn0031504	33527	2.75453	2.51989	2.84649	3.59327	3.11815	2.96647	5.12464	3.72492	4.39913	4.84512	4.05333	4.42943	2.75674	0.00161917	0.0507603	2.07771	2.37163	2.98012	2.47649	2.74082	2.95588	2.69738	2.79803	1.24966	0.311017	0.982648		protein binding
1632646_at	CG13687-RB	Ptth	prothoracicotropic hormone	FBgn0013323	33238	4.84066	4.95129	6.01993	4.28437	3.31148	4.68155	6.70698	7.06794	6.83287	5.40194	4.70103	6.14215	2.75224	0.0520074	0.272937	5.40642	5.27445	5.96801	5.54963	3.53664	4.59065	3.91043	4.01257	-2.90201	0.0148275	0.704453	metamorphosis // regulation of endocrine process // torso signaling pathway	hormone activity // neuropeptide hormone activity // prothoracicotrophic hormone activity	varicosity
1622894_at	CG15120-RA	CG15120	CG15120	FBgn0034454	37248	6.94914	6.70981	7.06875	6.80013	6.63182	6.83193	8.6618	8.44315	8.15851	8.1355	8.05373	8.29054	2.74843	5.80534e-06	0.00211582	7.61732	7.41553	8.35137	7.79474	7.01167	6.76932	7.52868	7.10322	-1.61498	0.128659	0.96731		binding
1639757_at	CG9115-RA	mtm	myotubularin	FBgn0025742	33845	6.71508	5.91486	7.04009	6.5471	6.2736	6.49815	7.90476	7.97767	8.02199	7.85348	8.0176	7.9551	2.74528	6.95422e-05	0.00903359	5.89767	5.69458	7.19237	6.26154	6.65437	6.79165	6.1679	6.53797	1.2112	0.613776	0.982648	chromosome segregation // dephosphorylation // mitotic cell cycle // protein amino acid dephosphorylation	hydrolase activity // phosphatase activity // protein binding // protein tyrosine phosphatase activity // protein tyrosine/serine/threonine phosphatase activity
1628719_at	CG3772-RA	cry	crybaby	FBgn0025680	42305	6.64986	7.37776	7.62044	6.39337	7.16206	7.0407	8.70764	8.8407	8.86502	8.09993	7.97289	8.49724	2.74449	0.00119239	0.0439652	7.56843	7.71276	8.06617	7.78245	7.88879	8.26681	7.87765	8.01108	1.17172	0.307143	0.982648	DNA repair // UV-A, blue light phototransduction // circadian rhythm // detection of light stimulus involved in magnetoreception // entrainment of circadian clock // entrainment of circadian clock by photoperiod // gravitaxis // locomotor rhythm // magnetoreception // negative regulation of transcription, DNA-dependent // phototransduction // protein import into nucleus, translocation // protein-…	DNA photolyase activity // FAD binding // G-protein coupled photoreceptor activity // blue light photoreceptor activity // nucleotide binding // photoreceptor activity // protein binding // receptor activity // transcription repressor activity	cytoplasm // nuclear envelope lumen // nucleus // perinuclear region of cytoplasm // protein complex
1639353_at	CG17032-RA	CG17032	CG17032	FBgn0036547	39736	6.92994	7.57511	8.46086	8.06424	7.94783	7.7956	9.32792	9.68087	9.3524	8.57766	9.31608	9.25099	2.74231	0.00173565	0.0523304	7.37816	7.42685	8.02208	7.60903	7.86057	8.32965	7.49028	7.8935	1.21796	0.423071	0.982648		protein binding
1629517_at	CG5118-RA	CG5118	CG5118	FBgn0031317	33303	7.26143	7.46879	8.72525	7.69876	7.36323	7.70349	9.30227	9.57717	9.69362	8.83467	8.38558	9.15866	2.74189	0.00373626	0.0773031	8.20772	7.85128	7.44568	7.83489	7.77915	7.76836	8.14484	7.89745	1.04431	0.816545	0.991291
1636972_at	CG8003-RA	CG8003	CG8003	FBgn0036096	39210	6.14367	6.05647	7.9311	6.35622	6.40822	6.57914	8.05698	8.57514	8.43074	7.27108	7.82122	8.03103	2.73567	0.0081148	0.10992	6.47799	6.81339	6.7571	6.68283	6.46837	6.34237	6.80152	6.53742	-1.10604	0.444999	0.982648		metal ion binding // protein binding // zinc ion binding
1641280_at	CG8196-RA	Ance-4	Ance-4	FBgn0033366	35909	8.44988	7.9187	9.49623	8.76359	8.92585	8.71085	10.2759	10.4301	10.3002	9.9637	9.8414	10.1623	2.73478	0.000907679	0.0378157	9.34037	9.37095	9.80719	9.50617	9.54361	9.69633	9.56368	9.60121	1.06809	0.580393	0.982648	glycoprotein catabolic process // proteolysis	carboxypeptidase activity // hydrolase activity // metallopeptidase activity // peptidyl-dipeptidase activity // protein binding	cytoplasm // membrane
1623557_at	CG31679-RA	CG31679	CG31679	FBgn0051679	33404	1.49226	2.17969	1.9748	1.82987	1.34719	1.76476	4.20414	3.69614	2.54935	3.64357	1.98481	3.2156	2.73367	0.0105386	0.123074	1.73468	2.34789	1.66104	1.91454	2.02972	1.82575	1.64173	1.8324	-1.05858	0.754146	0.988451		endodeoxyribonuclease activity // hydrolase activity // metal ion binding // nucleic acid binding	mitochondrion
1628574_at	CG14402-RA	CG14402	CG14402	FBgn0032894	35352	1.94563	2.39188	2.46899	2.60003	2.18291	2.31789	4.54108	4.35485	3.98611	3.04051	2.9128	3.76707	2.73053	0.00350142	0.0748973	2.75646	2.29944	2.4762	2.5107	2.15726	2.41887	2.64994	2.40869	-1.07327	0.628227	0.982648
1640885_at	CG10734-RA	CG10734	CG10734	FBgn0034082	36787	2.30405	2.57566	1.87626	2.25744	2.49341	2.30136	5.34609	3.66796	3.30546	4.01581	2.4125	3.74956	2.72867	0.0191746	0.164885	2.35062	2.18681	1.98292	2.17345	2.44637	2.52965	2.33685	2.43762	1.20095	0.092727	0.961837
1636179_at	CG31459-RA	CG31459	CG31459	FBgn0051459	318746	2.10206	2.56055	2.90598	1.9821	2.97383	2.5049	4.76919	4.61936	4.18107	3.27812	2.91308	3.95216	2.7269	0.00868875	0.113019	2.74688	2.65069	3.04332	2.81363	2.82077	3.0389	3.0229	2.96086	1.10744	0.344386	0.982648	biological_process	molecular_function	cellular_component
1625863_at	CG15577-RA	CG15577	CG15577	FBgn0040904	50378	2.63191	2.11579	2.40347	1.9204	2.16313	2.24694	5.15966	3.86914	3.03964	2.95602	3.44586	3.69406	2.72664	0.00868159	0.113004	2.37872	1.91805	2.16855	2.15511	2.54198	2.29488	2.38173	2.4062	1.19011	0.172901	0.974628		protein binding
1634531_at	CG8750-RA	CG8750	CG8750	FBgn0040812	50285	2.23796	3.47913	2.13451	2.07224	2.77307	2.53938	5.07619	4.84032	4.0293	3.82245	2.14137	3.98193	2.718	0.0380408	0.231913	2.43023	2.70028	3.20342	2.77798	2.68787	3.31729	2.86769	2.95762	1.1326	0.574049	0.982648		protein binding
1635832_at	CG12413-RA	CG12413	CG12413	FBgn0039588	43382	4.51488	3.25735	5.77896	4.42221	4.02506	4.39969	6.53154	6.56223	6.53987	4.72844	4.84833	5.84208	2.71771	0.0414619	0.242452	3.30823	3.06863	4.49615	3.62434	4.50377	4.78425	5.25915	4.84906	2.3371	0.0680334	0.928727	small GTPase mediated signal transduction // translation // translational initiation	GTP binding // GTPase activity // nucleotide binding // translation initiation factor activity	intracellular // mitochondrion
1635055_at	CG3306-RA	CG3306	CG3306	FBgn0036016	39116	3.17088	3.6652	2.81137	2.52472	3.3234	3.09911	5.38974	4.817	4.41777	4.28076	3.80037	4.54113	2.717	0.00250687	0.0631784	2.94043	3.06038	3.51413	3.17165	3.11226	4.20266	3.93961	3.75151	1.49471	0.194139	0.974628
1624553_a_at				FBgn0036884		4.56886	3.62701	3.554	3.48707	4.4415	3.93569	6.59684	5.60175	5.26715	5.73544	3.6868	5.3776	2.7168	0.0263906	0.191709	3.68935	3.79431	3.48867	3.65744	4.09716	4.15686	4.07832	4.11078	1.3692	0.00811036	0.627286
1624296_at	CG14508-RA	CG14508	CG14508	FBgn0039651	43457	1.9066	1.73811	1.7058	2.27395	2.00558	1.92601	3.88611	4.2134	2.78877	3.01831	2.92248	3.36581	2.71284	0.00147755	0.0487554	1.68765	3.18154	3.00487	2.62469	1.76729	2.54265	2.39989	2.23661	-1.30865	0.503174	0.982648	mitochondrial electron transport, ubiquinol to cytochrome c // oxidative phosphorylation	electron carrier activity // electron transporter, transferring electrons within CoQH2-cytochrome c reductase complex activity // heme binding // iron ion binding	mitochondrial respiratory chain complex III
1627401_at	CG6789-RA	CG6789	CG6789	FBgn0029745	31433	2.63621	2.18747	2.08069	2.66807	2.80046	2.47458	4.47444	4.65871	2.38371	4.57363	3.47737	3.91357	2.71131	0.0141434	0.142351	3.89428	2.86842	3.02579	3.26283	2.31684	2.8747	3.20646	2.79933	-1.37888	0.322746	0.982648			cytoplasm // nucleus
1639147_s_at	CG30438-RA	CG30438	CG30438	FBgn0050438	246614	4.80296	4.61944	2.06637	3.23323	3.57968	3.66034	4.01622	4.07048	3.72877	6.67488	6.99644	5.09736	2.70761	0.137286	0.441597	2.83108	2.84856	1.51675	2.3988	1.5385	1.99487	1.90114	1.8115	-1.50243	0.272979	0.982648	metabolic process	transferase activity // transferase activity, transferring glycosyl groups // transferase activity, transferring hexosyl groups		yes
1624435_at	CG12143-RA	Tsp42Ej	CG12143	FBgn0033132	35620	9.25238	9.4318	10.0495	9.83035	9.17261	9.54734	11.306	11.3149	11.2681	10.4959	10.5096	10.9789	2.69741	0.000540343	0.0282555	9.44615	9.54596	10.3437	9.77859	10.135	10.5314	10.2036	10.29	1.42546	0.173478	0.974628			integral to membrane // membrane
1638128_at	CG30280-RB	CG30280	CG30280	FBgn0050280	37522	7.95447	8.48055	8.02166	7.6116	8.14139	8.04193	9.15811	9.19023	9.12304	9.96968	9.91786	9.47178	2.69419	0.000329019	0.0212134	8.84175	9.07829	9.40249	9.10751	8.88269	9.26154	8.99294	9.04572	-1.04376	0.77022	0.989072	signal transduction	receptor binding	extracellular space
1635318_at	CG8721-RA	Odc1	ornithine decarboxylase	FBgn0013307	35766	8.76043	8.57702	10.8626	9.85081	10.1474	9.63965	11.4176	11.7181	11.4611	10.6195	10.1236	11.068	2.69134	0.0260238	0.190205	10.5362	10.713	11.0226	10.7573	10.5529	10.5387	10.5152	10.5356	-1.16606	0.195003	0.974628	polyamine biosynthetic process	carboxy-lyase activity // catalytic activity // lyase activity // ornithine decarboxylase activity // protein binding
1627091_at	CG30287-RA	CG30287	CG30287	FBgn0050287	246530	3.35952	2.69054	4.87967	3.41697	1.84455	3.23825	3.3666	3.40745	4.51298	6.23127	5.80909	4.66548	2.68929	0.103077	0.384097	3.91596	2.7889	5.37281	4.02589	4.65002	4.08981	4.97994	4.57326	1.46142	0.527395	0.982648	proteolysis	catalytic activity // hydrolase activity // peptidase activity // serine-type endopeptidase activity // serine-type peptidase activity		yes
1628277_at	CG14384-RA	CG14384	CG14384	FBgn0038097	41588	2.9045	2.52056	2.62986	3.07344	2.89096	2.80386	4.09341	4.53262	3.18788	4.54917	4.78427	4.22947	2.68627	0.00145685	0.048524	3.94749	3.99994	3.25611	3.73451	4.99269	4.00885	3.62565	4.20906	1.38948	0.371989	0.982648
1626108_at	CG15177-RA	CG15177	CG15177	FBgn0037461	40810	2.52304	2.80999	2.06681	2.25731	2.8781	2.50705	4.99211	5.19276	3.26034	3.5256	2.69128	3.93242	2.68583	0.0248797	0.186419	2.50624	2.17262	2.15561	2.27816	2.24296	3.05922	2.57143	2.62454	1.27137	0.258468	0.982648		calcium ion binding
1628874_at	CG15200-RA	CG15200	CG15200	FBgn0030278	32060	6.19511	4.32099	2.80752	3.30489	3.20261	3.96622	6.26546	5.8638	5.0698	5.85155	3.9025	5.39062	2.68402	0.0907288	0.362882	3.37107	3.09401	3.0118	3.15896	2.74661	2.53022	3.92367	3.06683	-1.06594	0.846569	0.992932				yes
1635753_s_at	CG12362-RA	CG12362	CG12362	FBgn0036082	39193	1.42938	2.14365	1.46562	1.27961	1.9239	1.64843	3.72411	4.20289	2.69746	3.30451	1.42924	3.07164	2.68182	0.0228939	0.179514	2.05026	2.05208	1.72764	1.94333	1.51941	3.51413	1.49311	2.17555	1.17464	0.749195	0.988032		metal ion binding // protein binding // zinc ion binding
1630896_at	CG2267-RA	CG2267	CG2267	FBgn0039792	43639	5.60608	3.29161	3.24641	3.12434	4.09722	3.87313	6.27514	5.57171	5.71838	5.73398	3.17967	5.29578	2.68076	0.0818622	0.346306	3.04844	2.82483	3.48034	3.11787	3.70302	4.63186	4.26272	4.1992	2.11599	0.031035	0.802285
1633238_at						5.66918	4.88113	4.60729	4.50405	4.00314	4.73296	5.74236	6.15832	5.75518	6.81358	6.30066	6.15402	2.67783	0.00297695	0.0698258	4.75052	5.4833	4.98195	5.07192	4.49326	5.48333	5.29964	5.09208	1.01407	0.959516	0.99844
1632369_at	CG5142-RC	CG5142	CG5142	FBgn0032470	34702	3.42855	3.37313	3.55596	2.55013	3.08057	3.19767	5.37526	4.98129	5.13262	3.80147	3.79857	4.61784	2.67618	0.00608309	0.0961524	1.89767	2.09055	2.1277	2.03864	2.27357	2.30641	2.30706	2.29568	1.19502	0.02353	0.776315	cell projection organization // cilium assembly // intraflagellar transport // protein polyglutamylation	binding // transporter activity	axonemal microtubule // cell projection // cilium
1628365_at	CG5538-RA	CG5538	CG5538	FBgn0038052	41537	6.0879	5.24343	5.1049	4.08124	3.79388	4.86227	6.92837	6.69689	6.20874	6.09589	5.47767	6.28151	2.67445	0.019382	0.165791	5.76922	5.77476	4.99673	5.51357	5.10145	5.63713	5.43536	5.39131	-1.08844	0.706287	0.986213
1625135_at	CG13415-RB	Cby	Chibby	FBgn0067317	42574	2.4725	2.68339	2.4911	2.76766	2.78983	2.6409	4.28889	5.11737	3.85211	4.37403	2.66676	4.05983	2.67388	0.00844268	0.112049	3.09719	2.58122	2.49506	2.72449	2.37643	2.76552	2.40792	2.51662	-1.15498	0.409069	0.982648	negative regulation of Wnt receptor signaling pathway // segment polarity determination	protein binding
1639002_s_at		CG14801	CG14801	FBgn0024988	31136	6.14066	6.53503	5.47274	6.51086	5.63199	6.05826	7.92794	7.84618	7.76932	6.9531	6.88344	7.476	2.67167	0.00209383	0.0577392	6.37191	6.88543	5.58667	6.28134	6.76009	6.7247	5.77484	6.41988	1.10079	0.794143	0.989345
1631998_at	CG3473-RA	CG3473	CG3473	FBgn0028913	34849	2.82549	2.65899	2.10169	3.13428	3.02893	2.74988	5.34027	4.35099	3.51123	4.83177	2.79343	4.16554	2.66782	0.0204778	0.16977	2.50389	3.73621	3.0355	3.09187	2.48097	4.10572	2.98315	3.18995	1.07035	0.877745	0.996001	post-translational protein modification // regulation of protein metabolic process	ligase activity // small conjugating protein ligase activity // ubiquitin-protein ligase activity
1641103_at	CG14589-RA	CG14589	CG14589	FBgn0033063	35541	2.88943	5.21979	2.39897	3.5569	2.57229	3.32748	5.97957	5.40414	4.25777	4.50522	3.55862	4.74106	2.66399	0.0671556	0.312017	2.48839	2.97604	3.53816	3.00086	3.46928	3.30834	3.45847	3.41203	1.32976	0.25243	0.981515				yes
1638262_at	CG17819-RA	CG17819	CG17819	FBgn0038915	42579	4.61084	5.87285	2.64145	3.33186	3.73128	4.03766	6.24917	5.94619	4.24353	5.75814	5.05708	5.45082	2.66321	0.066092	0.309049	3.10428	4.0584	4.98516	4.04928	3.7847	5.92642	3.96136	4.55749	1.42229	0.592586	0.982648	intracellular protein transport // protein amino acid ADP-ribosylation // protein transport // small GTPase mediated signal transduction	GTP binding // GTPase activity // nucleotide binding	intracellular	yes
1630773_a_at	CG10899-RA	CG10899	CG10899	FBgn0039235	42965	2.39143	1.70693	1.60327	2.80016	2.10018	2.12039	3.82482	3.70551	3.81	3.79077	2.53517	3.53325	2.66264	0.00286461	0.0686347	2.10363	1.93368	2.43009	2.1558	2.44027	2.93613	3.38932	2.92191	1.70067	0.0690628	0.928727	one-carbon metabolic process	carbonate dehydratase activity // lyase activity // metal ion binding // zinc ion binding
1626432_at	CG10839-RA	CG10839	CG10839	FBgn0028858	34944	2.10151	2.45612	2.13611	2.82064	2.55021	2.41292	4.2723	5.01154	3.12689	3.32561	3.39141	3.82555	2.66222	0.00592155	0.0951868	2.30244	2.31154	5.90433	3.5061	2.21254	3.68088	2.37393	2.75578	-1.68217	0.590925	0.982648	microtubule-based movement	ATPase activity, coupled // ATPase activity, uncoupled // hydrolase activity // protein binding	dynein complex // microtubule associated complex
1641203_at						1.96201	2.77618	1.82623	1.94143	2.8535	2.27187	4.89688	4.62032	2.87695	3.73491	2.2818	3.68217	2.65793	0.0324873	0.212366	1.68851	1.27603	1.4316	1.46538	1.7143	2.61102	3.48071	2.60201	2.19867	0.0958704	0.961837
1623707_a_at	CG32192-RB	CG32192	CG32192	FBgn0052192	317904	3.2374	3.35922	2.05081	2.71547	2.38217	2.74901	6.0587	5.32919	3.64064	3.06503	2.69718	4.15815	2.65578	0.0790885	0.340269	3.92683	3.95658	2.75538	3.54626	2.99778	5.06517	5.41937	4.49411	1.92899	0.328495	0.982648	biological_process	molecular_function	cellular_component	yes
1628896_a_at	CG4210-RA	CG4210	CG4210	FBgn0038302	41832	5.41415	5.68385	6.29734	5.11555	4.17046	5.33627	6.7914	6.49997	7.35385	6.33041	6.74891	6.74491	2.65486	0.0069884	0.102437	6.97176	6.55927	8.02841	7.18648	7.26908	7.545	7.5961	7.47006	1.21721	0.562052	0.982648	metabolic process	N-acetyltransferase activity // acyltransferase activity // transferase activity
1633657_at	CG31533-RA	CG31533	CG31533	FBgn0051533	318788	1.91051	2.48851	1.98825	1.95092	1.88274	2.04419	4.6072	3.05943	2.95477	3.16323	3.47908	3.45274	2.65471	0.00236468	0.0610565	2.21487	2.12524	2.76844	2.36952	2.10472	1.81757	2.5994	2.1739	-1.14522	0.555297	0.982648	biological_process	molecular_function	cellular_component
1629978_at		CG12250	CG12250	FBgn0039345	43088	3.13648	4.06741	3.30414	2.64906	2.73771	3.17896	5.88309	5.37456	5.55227	3.72835	2.39638	4.58693	2.65364	0.0822573	0.347358	3.91554	3.88928	3.84482	3.88321	2.72065	3.62279	3.88744	3.41029	-1.38792	0.252271	0.981515	nuclear mRNA splicing, via spliceosome			yes
1623407_at	CG10298-RA	CG10298	CG10298	FBgn0037432	40779	2.55696	2.20965	1.83875	2.38461	1.97513	2.19302	5.0098	4.79374	2.66632	3.06632	2.46471	3.60018	2.65214	0.0354071	0.223292	1.45723	2.42701	2.60083	2.16169	2.22902	2.76261	2.22758	2.4064	1.18486	0.571788	0.982648		phosphatidylethanolamine binding // protein binding
1641534_at	CG11842-RA	CG11842	CG11842	FBgn0039629	43431	3.84788	2.9149	6.12452	4.07719	3.27531	4.04796	6.22864	6.34287	6.62324	3.85945	4.20919	5.45268	2.64766	0.120632	0.415773	6.00201	5.52851	6.26313	5.93122	5.47061	5.8928	4.55418	5.30586	-1.54259	0.236818	0.978404	proteolysis	catalytic activity // hydrolase activity // peptidase activity // serine-type endopeptidase activity // serine-type peptidase activity		yes
1636368_at	CG14269-RA	CG14269	CG14269	FBgn0029658	31312	2.01862	1.87212	1.65615	1.24002	1.87785	1.73295	3.95262	3.88868	3.55827	2.52797	1.75735	3.13698	2.64639	0.0142517	0.142909	1.74323	1.76319	1.66076	1.72239	2.00931	1.88547	2.05154	1.98211	1.19724	0.0115885	0.686329
1641472_at	CG13725-RA	CG13725	CG13725	FBgn0036708	39928	3.70001	2.29228	2.23935	1.96444	2.53166	2.54555	4.85618	3.74999	3.69966	4.24882	3.19313	3.94956	2.64636	0.00938876	0.116679	2.91832	4.81858	3.1602	3.63237	2.51585	2.53908	3.23739	2.76411	-1.82546	0.247894	0.981515		ATP binding // ATPase activity // ATPase activity, uncoupled // hydrolase activity
1639891_at	CG13733-RA	CG13733	CG13733	FBgn0036729	39951	1.47705	1.3979	2.14203	1.62257	2.07783	1.74348	4.55568	4.15087	3.2912	1.96258	1.76964	3.14599	2.64363	0.042686	0.246108	1.54592	2.39912	1.52014	1.82173	1.45825	1.5466	1.8323	1.61238	-1.15616	0.536595	0.982648		protein binding
1639323_at	CG31508-RA	TotC	turandot C	FBgn0044812	117462	10.7039	9.31804	11.2765	11.3771	10.7852	10.6922	12.3078	9.96852	12.4656	12.9687	12.7608	12.0943	2.64293	0.0651908	0.307797	11.4256	10.827	12.5807	11.6111	11.5349	10.7929	11.7918	11.3732	-1.17929	0.709903	0.986213	immune response // innate immune response // response to UV // response to heat // response to oxidative stress // response to stress	molecular_function // protein binding	extracellular region // extracellular space	yes
1628979_at	CG32396-RA	CG32396	CG32396	FBgn0052396	117406	2.22694	2.15642	3.1647	2.74718	2.73043	2.60513	4.34342	3.6448	4.37931	3.28428	4.38232	4.00683	2.64211	0.00144003	0.0482182	3.15499	2.77516	2.45862	2.79626	3.21308	3.29125	2.77249	3.09227	1.22775	0.3153	0.982648	microtubule-based movement // microtubule-based process // protein polymerization	GTP binding // GTPase activity // nucleotide binding // structural constituent of cytoskeleton // structural molecule activity	microtubule // protein complex
1640778_at						2.05943	2.66202	5.21375	3.45026	3.40341	3.35777	5.57103	5.56164	5.73424	3.63914	3.27626	4.75646	2.63662	0.100218	0.379791	4.53338	4.83736	4.84216	4.73763	4.84728	5.70315	5.16474	5.23839	1.41496	0.137107	0.96731				yes
1639446_at	CG13243-RA	CG13243	CG13243	FBgn0028903	34933	1.57136	1.69435	2.43885	1.71135	1.57574	1.79833	3.45198	3.02612	3.14904	2.96046	3.38112	3.19374	2.63064	7.80498e-05	0.00948205	1.80318	1.92935	1.98753	1.90669	2.12147	2.16321	2.15457	2.14642	1.18077	0.0127433	0.688143	signal transduction	cAMP-dependent protein kinase regulator activity
1630429_s_at		CG11889	CG11889 [Source:FlyBase;GeneId:FBgn0039308]	FBgn0039308|FBgn0039309	3772439|3772506	4.04816	2.616	2.75294	2.37906	2.22989	2.80521	4.72409	4.72429	4.23208	3.83149	3.48569	4.19953	2.62864	0.00887085	0.114057	3.1204	4.47208	3.34841	3.64696	2.91539	2.82315	2.20748	2.64867	-1.99763	0.102525	0.961837		protein binding
1639152_at	CG18243-RB	Ptp52F	Ptp52F	FBgn0034085	36790	6.55056	5.93919	6.98491	6.99498	7.12309	6.71855	7.61702	8.0743	8.17276	8.4769	8.21198	8.11059	2.62451	0.000663097	0.0312612	6.75406	5.98672	6.56194	6.43424	6.80013	7.01161	6.65034	6.82069	1.30718	0.201689	0.974628	axon guidance // dephosphorylation // motor axon guidance // protein amino acid dephosphorylation	hydrolase activity // phosphatase activity // phosphoprotein phosphatase activity // protein tyrosine phosphatase activity
1630209_at	CG32445-RA	CG32444 /// DsimCG32444	aldose 1-epimerase /// CG32444	FBgn0052445	261603|40406	1.77805	1.94744	2.21085	2.55499	1.69721	2.03771	5.15665	4.71308	3.4571	2.13373	1.68357	3.42883	2.62282	0.0827295	0.348408	1.65137	1.53061	1.86707	1.68302	2.71331	1.74607	2.34913	2.2695	1.50159	0.121089	0.96731	carbohydrate metabolic process // hexose metabolic process	aldose 1-epimerase activity // carbohydrate binding // catalytic activity // isomerase activity		yes
1624195_at	CG3850-RA	sug	sugarbabe	FBgn0033782	36424	6.46817	6.91217	8.35045	8.25492	7.76028	7.5492	9.10104	9.38334	8.92784	8.78535	8.49394	8.9383	2.61916	0.00843899	0.112049	8.02967	7.73599	7.77276	7.84614	7.86882	7.51202	7.79677	7.72587	-1.08694	0.447146	0.982648	multicellular organismal development // negative regulation of transcription // positive regulation of transcription // regulation of transcription // transcription	DNA binding // metal ion binding // nucleic acid binding // transcription activator activity // zinc ion binding	intracellular // nuclear speck // nucleus
1626624_s_at	CG31794-RA	Pax	paxillin	FBgn0041789	35215	6.93617	7.08744	7.69918	6.44912	6.94389	7.02316	8.48336	8.69164	8.48338	8.39031	8.00663	8.41106	2.61698	0.000310955	0.0205339	7.88995	7.69909	7.40996	7.66633	7.53884	7.27469	7.64018	7.48457	-1.13427	0.362548	0.982648	cytoskeletal anchoring at plasma membrane // leg disc development // regulation of Rho GTPase activity // wing disc development	metal ion binding // protein binding // zinc ion binding	focal adhesion
1623672_at						1.40402	1.32526	1.40555	1.63089	1.35944	1.42503	3.39143	2.35473	2.02169	4.11611	2.17891	2.81257	2.61633	0.00934255	0.116522	1.79065	1.52864	1.55361	1.6243	2.01582	2.34098	1.70192	2.01957	1.31519	0.122681	0.96731
1640375_at	CG4207-RA	bonsai	bonsai	FBgn0026261	37587	6.83722	6.5815	9.613	7.63413	7.6688	7.66693	10.0023	10.0524	9.92623	7.86212	7.42637	9.0539	2.61529	0.115958	0.40745	7.14326	7.77059	7.47872	7.46419	7.28144	7.62014	7.45712	7.4529	-1.00786	0.95891	0.998421	regulation of growth // translation	structural constituent of ribosome	intracellular // mitochondrial small ribosomal subunit // mitochondrion // ribonucleoprotein complex // ribosome	yes
1625683_at	CG5112-RA	CG5112	CG5112	FBgn0039341	43083	8.83288	8.80868	8.98695	8.98275	8.87717	8.89769	10.6358	10.6765	10.6476	9.6424	9.81791	10.284	2.61418	0.000322274	0.0209888	9.33436	9.31668	8.82654	9.15919	9.0436	9.20092	8.66849	8.971	-1.13933	0.458113	0.982648		carbon-nitrogen ligase activity, with glutamine as amido-N-donor // fatty acid amide hydrolase activity // ligase activity	lipid particle
1625025_a_at	CG31286-RB	CG31286	CG31286	FBgn0051286	318662	6.73053	6.14415	7.50267	5.44125	6.68575	6.50087	7.83622	7.70508	7.86603	8.09683	7.92848	7.88653	2.61291	0.00405326	0.0810231	7.46051	6.62059	7.57797	7.21969	7.74826	8.05533	7.90166	7.90175	1.60443	0.095745	0.961837	biological_process	molecular_function	extracellular region
1635129_at	CG6332-RA	CG6332	CG6332	FBgn0038921	42585	4.54242	2.43755	4.20797	3.29283	2.49961	3.39608	5.91494	5.33263	5.03724	4.22347	3.39823	4.7813	2.61213	0.0546227	0.281129	4.11129	3.86814	3.56771	3.84905	2.82971	3.66802	3.06671	3.18815	-1.58107	0.0885125	0.958083				yes
1629750_at	CG10930-RA	PpY-55A	protein phosphatase from PCR fragment D19	FBgn0003140	48532	1.9023	4.09538	2.07522	2.02897	2.74737	2.56985	5.00984	3.3409	6.34031	2.9947	2.08362	3.95387	2.60996	0.148032	0.459667	2.02048	2.06443	3.15518	2.41336	2.37962	2.80145	2.23352	2.47153	1.04114	0.893609	0.997259	protein amino acid dephosphorylation	hydrolase activity // metal ion binding // phosphoprotein phosphatase activity // protein serine/threonine phosphatase activity	cytoplasm // nucleus	yes
1637187_at	CG9861-RA	CG9861	CG9861	FBgn0034844	37692	2.04206	2.56923	1.73053	3.12924	2.33781	2.36177	4.75371	4.16176	4.02923	2.73359	3.04932	3.74552	2.60945	0.0140432	0.141913	2.3629	3.03166	2.13602	2.51019	2.62359	2.08371	2.15684	2.28805	-1.16647	0.522796	0.982648
1623832_a_at				FBgn0032306|FBgn0032307		2.8667	2.63516	2.08753	2.77811	2.67454	2.60841	4.90778	3.69528	3.79993	4.21313	3.34304	3.99183	2.60887	0.00174557	0.0525112	3.18509	2.99587	2.83176	3.00424	2.79909	3.76706	2.75318	3.10644	1.07341	0.782384	0.989072
1629041_at	CG15357-RA	CG15357	CG15357	FBgn0040719	50192	1.5005	1.21985	1.37812	1.55611	1.60166	1.45125	3.31099	2.89201	1.93522	2.62523	3.40425	2.83354	2.60682	0.000997414	0.0397122	1.08639	1.59405	1.14086	1.27377	1.02848	1.36911	1.03657	1.14472	-1.09357	0.546594	0.982648
1629287_at	CG14130-RA	CG14130	CG14130	FBgn0036210	39335	4.40855	4.02913	6.87443	4.12212	4.38453	4.76375	6.64776	6.59999	6.71611	5.63221	5.12993	6.1452	2.6053	0.0573237	0.286649	5.60613	5.2282	5.91816	5.58416	5.6053	5.68135	5.42676	5.57114	-1.00907	0.954225	0.998316				yes
1628981_at	CG16849-RA	CG16849	CG16849	FBgn0032526	34764	3.05944	2.79489	2.80861	3.12263	2.4402	2.84515	5.34793	4.38918	4.83811	3.92188	2.62765	4.22495	2.60232	0.0205841	0.170354	2.64896	3.31653	2.406	2.7905	2.67099	3.59681	2.90894	3.05891	1.20449	0.527908	0.982648
1640227_at	CG8801-RA	CG8801	CG8801	FBgn0028473	35963	8.81913	8.82522	9.72022	9.21877	8.59812	9.03629	10.8814	11.186	10.8027	9.59785	9.6065	10.4149	2.60018	0.00785068	0.108631	9.69471	9.84267	9.82574	9.78771	9.79402	9.67339	9.56144	9.67628	-1.08029	0.244949	0.980178	ribosome biogenesis	GTP binding // nucleotide binding	intracellular // nucleolus // nucleus
1641627_at	CG9396-RA	CG9396	CG9396	FBgn0037714	41156	7.70228	8.50231	10.0974	7.75167	8.27499	8.46573	10.6108	10.6994	10.1588	8.43964	9.31154	9.84404	2.59964	0.0540842	0.279521	9.34829	9.62711	9.76596	9.58045	9.92953	10.1116	9.86346	9.96821	1.30835	0.0539601	0.901032				yes
1633597_at	CG14290-RB	CG14290 /// DbuzCG14290	CG14290 /// CG14290	FBgn0038662	42268	8.50333	8.55095	10.16	8.65841	9.04349	8.98323	10.8068	10.9068	10.8593	9.43337	9.7941	10.3601	2.59702	0.0137412	0.140239	9.64325	9.77674	9.88852	9.7695	9.85062	9.89179	9.73499	9.8258	1.03979	0.54409	0.982648
1640854_at	CG31248-RA	CG31248 /// DsimGD19913	CG31248 /// CG31248	FBgn0051248	40853	6.38305	6.20265	6.93338	6.43254	5.6115	6.31262	7.43914	7.55926	8.05701	7.85665	7.53441	7.68929	2.59668	0.000465208	0.0262399	7.63341	7.94032	8.16971	7.91448	7.72098	7.82748	8.15211	7.90019	-1.00995	0.94709	0.998316
1623796_at	CG12027-RA	CG12027	CG12027	FBgn0035585	38592	2.63523	2.17137	2.68416	3.08841	2.48185	2.6122	4.86624	4.69334	3.52226	3.42605	3.43373	3.98832	2.59569	0.00486377	0.0882932	2.32221	2.12266	2.51305	2.31931	2.59292	2.12048	2.55128	2.42156	1.07345	0.616202	0.982648	ATP synthesis coupled proton transport	hydrogen ion transmembrane transporter activity // hydrogen-exporting ATPase activity, phosphorylative mechanism // hydrolase activity	mitochondrial proton-transporting ATP synthase complex // mitochondrial proton-transporting ATP synthase complex, coupling factor F(o)
1632336_at	CG15296-RA	CG15296	CG15296	FBgn0030215	31986	1.99677	1.84521	1.7184	1.6845	2.02599	1.85417	4.55409	3.40774	2.09596	4.10392	1.98916	3.23017	2.59548	0.0301421	0.203972	1.81376	2.02998	1.63003	1.82459	2.0329	2.10345	1.97271	2.03635	1.1581	0.15657	0.971634
1629534_at	CG18568-RA	CG18568	CG18568	FBgn0033888	36549	3.53611	2.44349	3.29947	3.40921	2.82577	3.10281	5.91293	5.20182	4.38713	4.64272	2.24595	4.47811	2.59422	0.0670245	0.311908	4.47858	4.49358	2.11615	3.6961	2.97771	3.36074	2.78935	3.0426	-1.57298	0.463829	0.982648				yes
1639491_at	CG15676-RA	CG15676	CG15676	FBgn0034651	37472	2.55216	2.13976	2.33339	2.38117	3.13732	2.50876	5.27541	4.15038	3.46745	3.59198	2.92979	3.883	2.59232	0.0131758	0.136751	2.40626	2.9959	3.22666	2.87627	3.39596	3.10323	3.29624	3.26514	1.30937	0.207559	0.974628	protein folding	chaperone binding // protein binding // unfolded protein binding	prefoldin complex
1624818_s_at	CG8946-RA	Sply	Sphingosine-1-phosphate lyase	FBgn0010591	46059	7.62303	7.81669	8.54317	8.03528	8.23226	8.05009	9.57711	9.62304	9.52563	9.26896	9.11915	9.42278	2.58953	8.2456e-05	0.00976691	8.452	8.42676	8.3632	8.41399	8.09846	7.86574	8.12546	8.02989	-1.30505	0.0113623	0.681105	carboxylic acid metabolic process // multicellular organismal development // sphingolipid catabolic process	carboxy-lyase activity // catalytic activity // lyase activity // pyridoxal phosphate binding // sphinganine-1-phosphate aldolase activity	endoplasmic reticulum // endoplasmic reticulum membrane // integral to endoplasmic reticulum membrane // integral to membrane // membrane
1629771_at	CG11821-RA	Cyp12a5	Cyp12a5	FBgn0038680	42293	6.86625	6.73745	7.0627	6.99738	6.27452	6.78766	8.13352	8.19864	8.38211	8.26683	7.8156	8.15934	2.58772	3.98396e-05	0.00668178	7.54101	7.34224	8.11459	7.66595	6.98176	7.30701	7.14161	7.14346	-1.43643	0.104697	0.961837	oxidation reduction	electron carrier activity // heme binding // iron ion binding // metal ion binding // monooxygenase activity // oxidoreductase activity	membrane // mitochondrial membrane // mitochondrion
1638734_at	CG4907-RA	CG4907	CG4907	FBgn0039010	42686	2.23408	2.19224	2.07518	2.30403	2.03629	2.16836	4.19435	4.5808	2.86572	4.16671	1.88853	3.53922	2.58624	0.026854	0.193512	2.23855	1.95621	2.26114	2.15197	2.54288	2.71633	2.4441	2.56777	1.33404	0.0301583	0.802285	GPI anchor biosynthetic process // metabolic process	catalytic activity // transferase activity	endoplasmic reticulum membrane
1628736_at	CG1137-RA	CG1137	CG1137	FBgn0037454	40803	2.69144	2.59584	2.51615	2.97085	3.05758	2.76637	4.70745	4.50234	3.97243	4.09737	3.3991	4.13574	2.58357	0.000598349	0.0294758	2.32926	2.55864	2.28705	2.39165	2.55706	3.36616	2.70626	2.87649	1.39943	0.138492	0.96731		hydrolase activity // peptidase activity
1634127_a_at	CG13029-RB	CG13029	CG13029	FBgn0036670	39886	1.48677	1.20384	1.27459	1.44193	1.67223	1.41587	3.55018	3.19318	1.97784	3.35892	1.84563	2.78515	2.58341	0.0061171	0.0962885	1.45649	1.13654	1.03177	1.20827	1.04892	1.54639	1.76109	1.45213	1.18416	0.378663	0.982648		metal ion binding // zinc ion binding
1624629_at	CG32119-RA	CG32119	CG32119	FBgn0052119	317866	2.4456	2.27976	2.57093	3.1423	3.20497	2.72871	5.12385	4.78564	3.91946	3.59241	3.05788	4.09585	2.57958	0.0121877	0.130942	3.91638	2.7523	2.42237	3.03035	2.252	2.84584	2.40735	2.50173	-1.44255	0.338559	0.982648	biological_process	molecular_function	cellular_component
1626272_s_at	CG3066-RA	Sp7	Melanization Protease 2	FBgn0037515	40918	6.79301	7.016	8.26095	6.77577	7.26076	7.2213	8.63462	8.56773	8.79721	8.36174	8.57851	8.58796	2.57874	0.00131189	0.0462999	7.40433	7.50108	7.66186	7.52242	7.61011	7.71331	7.17631	7.49991	-1.01573	0.906937	0.997585	defense response // melanization defense response // positive regulation of melanization defense response // proteolysis	carboxypeptidase activity // catalytic activity // hydrolase activity // peptidase activity // serine-type carboxypeptidase activity // serine-type endopeptidase activity // serine-type peptidase activity
1627493_at	CG5958-RA	CG5958	CG5958	FBgn0031913	34022	8.24357	7.91565	9.12716	8.30819	9.02432	8.52378	10.1358	10.0699	9.82293	9.56133	9.85997	9.88998	2.57791	0.000705263	0.03216	8.73704	8.43696	8.5733	8.58243	8.40232	8.25563	8.72591	8.46129	-1.0876	0.500551	0.982648	transport	protein binding // retinal binding // transporter activity	intracellular // lipid particle
1623366_at	CG8039-RA	mRpL19	mitochondrial ribosomal protein L19	FBgn0037608	41028	5.70466	5.98933	8.95743	6.56616	6.82301	6.80812	8.90808	9.00882	9.20775	7.09304	6.64722	8.17298	2.57552	0.120876	0.416316	6.88589	6.34678	6.99375	6.74214	6.67978	7.13	6.79876	6.86951	1.0923	0.625417	0.982648	translation	structural constituent of ribosome	intracellular // mitochondrial large ribosomal subunit // mitochondrion // ribonucleoprotein complex // ribosome	yes
1631815_at	CG14689-RA	CG14689	CG14689	FBgn0037826	41283	1.40321	1.60194	1.34306	1.75758	1.48934	1.51903	4.25491	3.06465	2.62333	2.46633	2.00769	2.88338	2.57461	0.00802635	0.109512	1.30113	1.38583	1.61959	1.43552	1.70683	2.04412	1.73509	1.82868	1.31327	0.0524365	0.901032
1625904_at	CG3557-RA	CG3557	CG3557	FBgn0031423	33426	1.78738	1.96191	1.41237	2.02042	1.75928	1.78827	4.85561	3.88184	2.36871	2.84004	1.81272	3.15178	2.57311	0.0395804	0.23626	1.82924	2.47751	2.37694	2.2279	1.97689	1.95595	2.19452	2.04245	-1.13717	0.437804	0.982648
1635946_at		CG40625	CG40625 [Source:FlyBase;GeneId:FBgn0085503]	FBgn0040037|FBgn0085503	49962|5740846	6.39889	6.6651	5.59188	4.55208	3.9725	5.43609	7.28733	6.6312	7.27317	6.52849	6.27506	6.79905	2.57212	0.0403664	0.238921	5.77375	4.69423	6.07215	5.51338	4.9749	5.86537	5.90684	5.58237	1.04898	0.900334	0.997417	ATP biosynthetic process // cation transport // ion transport // metabolic process // monovalent inorganic cation transport // transport	ATP binding // ATPase activity, coupled to transmembrane movement of ions, phosphorylative mechanism // catalytic activity // hydrolase activity // hydrolase activity, acting on acid anhydrides, catalyzing transmembrane movement of substances // monovalent inorganic cation transmembrane transporter activity // nucleotide binding // sodium:potassium-exchanging ATPase activity	integral to membrane // membrane // plasma membrane // sodium:potassium-exchanging ATPase complex
1624369_at	CG8330-RA	tomboy40	dtomboy40	FBgn0033074	35553	3.17038	2.77225	3.5627	2.33519	2.35841	2.83979	4.73581	3.82108	4.08945	4.16919	4.19801	4.20271	2.57206	0.00124038	0.0447683	4.83108	5.68211	3.72828	4.74716	3.23148	2.6656	4.81397	3.57035	-2.26076	0.241314	0.978404	anion transport // ion transport // protein targeting to mitochondrion // protein transport // transmembrane transport // transport	P-P-bond-hydrolysis-driven protein transmembrane transporter activity // molecular_function // voltage-gated anion channel activity	integral to membrane // membrane // mitochondrial intermembrane space protein transporter complex // mitochondrial outer membrane // mitochondrial outer membrane translocase complex // mitochondrion // pore complex
1630619_at	CG9456-RA	Spn1	serpin 1	FBgn0028988	49808	7.86735	7.63808	8.50367	7.53172	7.73506	7.85518	9.47331	9.37539	9.57739	8.91685	8.73282	9.21515	2.56681	0.000445928	0.0253809	8.457	8.07201	8.62287	8.38396	8.50609	8.20316	8.28007	8.32977	-1.03827	0.786148	0.989072		peptidase activity // serine-type endopeptidase inhibitor activity
1631602_at	CG14676-RA	CG14676	CG14676	FBgn0037388	40729	1.81695	2.03308	2.90096	1.61978	2.72022	2.2182	4.51111	3.81639	3.90098	2.61555	3.04315	3.57744	2.5655	0.0118438	0.130275	2.93217	2.40237	2.00729	2.44728	2.55375	2.44283	2.2349	2.41049	-1.02582	0.903119	0.997417
1629122_at	CG11697-RA	CG11697	CG11697	FBgn0030313	32103	2.07611	2.18139	2.23508	2.44061	3.1124	2.40912	4.57729	4.85363	2.71479	4.35362	2.34143	3.76815	2.56513	0.0381541	0.231982	2.94914	2.29628	3.01511	2.75351	3.04867	2.60282	2.90054	2.85068	1.06967	0.731697	0.987761
1637742_at						3.74839	3.41394	3.82245	3.47315	3.31416	3.55442	5.91295	4.33934	4.2756	3.7355	6.29699	4.91208	2.56269	0.0290408	0.199782	7.65712	8.09883	4.80349	6.85315	6.06203	7.69419	3.85151	5.86924	-1.97781	0.552376	0.982648
1637063_at	CG33099-RA	CG33099	CG33099	FBgn0053099	326254	3.89828	4.92989	5.03802	3.29978	4.46527	4.32625	6.56466	5.84143	5.86903	4.53433	5.59992	5.68187	2.55908	0.0190898	0.164651	4.90324	4.74996	4.87021	4.84114	4.50344	5.24628	4.73048	4.82673	-1.01003	0.951956	0.998316	oxidation reduction	gibberellin 20-oxidase activity // oxidoreductase activity
1625548_at	CG6661-RA	CG6661	CG6661	FBgn0036403	39556	3.18438	2.31289	2.80119	2.36355	1.62958	2.45832	5.34402	4.77692	4.01802	2.70146	2.2277	3.81362	2.55851	0.0702243	0.319695	1.57674	1.74924	2.27314	1.86637	1.84755	2.02868	1.71446	1.86356	-1.00195	0.99077	0.999535	metabolic process // oxidation reduction // proline metabolic process	1-pyrroline-5-carboxylate dehydrogenase activity // oxidoreductase activity	mitochondrial matrix	yes
1628681_at	CG31128-RA	CG31128	CG31128	FBgn0051128	318601	1.64524	1.87124	1.92606	1.65728	2.08004	1.83597	4.48436	3.82373	3.21313	2.13224	2.29624	3.18994	2.55614	0.0176364	0.158951	1.67622	2.25274	1.9057	1.94489	1.86953	1.9848	1.76724	1.87386	-1.05047	0.711721	0.98651	biological_process	molecular_function	cellular_component
1636652_a_at	CG14955-RA	CG14955	CG14955	FBgn0035399	38371	1.88278	2.25388	1.69027	2.06066	1.99073	1.97566	3.77642	3.68017	3.26378	3.92576	1.99957	3.32914	2.55527	0.0057456	0.0937097	2.41455	1.85863	1.91047	2.06122	1.39085	2.6336	2.22413	2.08286	1.01512	0.960077	0.99844			integral to membrane
1635189_at	CG10810-RA	Drs	Drosomycin	FBgn0010381	38419	9.17686	9.5615	10.8423	11.286	9.23738	10.0208	10.5149	11.1496	11.9287	11.778	11.4925	11.3727	2.55253	0.0278881	0.196248	10.1798	9.83167	8.95381	9.65508	9.69866	11.676	9.53959	10.3047	1.5688	0.450643	0.982648	antibacterial humoral response // antifungal humoral response // defense response // defense response to Gram-negative bacterium // defense response to fungus // innate immune response // killing of cells of another organism		extracellular region
1624343_at	CG30443-RA	Opbp	Optix-binding protein	FBgn0050443	246618	6.72855	7.06872	7.5342	6.17846	6.44076	6.79014	8.30239	7.76095	8.11516	8.29882	8.22273	8.14001	2.5489	0.000796	0.0350018	6.72128	7.79574	7.79531	7.43744	6.64456	7.51022	6.65752	6.93743	-1.41422	0.336805	0.982648		nucleic acid binding // zinc ion binding	intracellular
1623289_at	CG31557-RA	Obp83ef	Pseudogene 83e	FBgn0046876	40747	6.88925	5.49645	7.65136	6.49851	6.44163	6.59544	8.36185	8.16255	8.8158	7.15674	7.22953	7.94529	2.54886	0.0221985	0.176854	5.52783	5.19652	6.7969	5.84042	5.80794	6.03853	5.81368	5.88672	1.03261	0.929776	0.998043	sensory perception of chemical stimulus // transport	odorant binding	cellular_component
1630749_at	CG11052-RA	CG11052	CG11052	FBgn0040524	49997	2.12098	1.6753	1.73778	2.4064	1.89349	1.96679	4.38751	4.66426	2.25619	3.19525	2.07926	3.31649	2.5486	0.0389746	0.234268	4.03565	5.01413	3.56632	4.20537	4.03329	4.7526	4.90227	4.56272	1.28107	0.517291	0.982648		acylphosphatase activity // hydrolase activity // protein binding
1633254_at	CG7787-RA	CG7787	CG7787	FBgn0032020	34142	5.69037	5.7556	7.3986	5.14058	6.65915	6.12886	8.00635	7.74141	8.20753	6.48448	6.94114	7.47618	2.54439	0.0314649	0.209489	6.45269	6.00396	7.47833	6.64499	5.94531	6.54433	6.14564	6.21176	-1.35026	0.409283	0.982648	protein transport // small GTPase mediated signal transduction // transport // vesicle-mediated transport	guanyl-nucleotide exchange factor activity // metal ion binding // protein binding // zinc ion binding	cellular_component
1628079_at	CG5458-RA	CG5458	CG5458	FBgn0032478	34712	3.59525	3.5007	3.0006	3.98482	3.76822	3.56992	4.86499	5.17603	5.06567	4.47367	5.00376	4.91682	2.54366	0.000172236	0.0144182	2.96966	2.68873	2.92792	2.8621	3.02124	2.68498	2.77875	2.82832	-1.02369	0.812069	0.991291
1625934_at	CG9770-RA	p	CG9770	FBgn0086679	41025	5.86161	6.0136	7.18688	5.71522	6.225	6.20046	8.20506	8.04468	7.95153	6.85889	6.67347	7.54673	2.54253	0.0117669	0.129782	6.6153	6.35	6.67556	6.54695	6.67369	6.6047	6.31802	6.53214	-1.01032	0.924994	0.998043	compound eye pigmentation // eye pigment biosynthetic process // ommochrome biosynthetic process // protein targeting to lysosome // response to stimulus // visual perception	molecular_function // pigment binding	cytoplasm
1631650_a_at	CG2056-RA	spirit	CG2056	FBgn0030051	31797	5.30801	5.68588	5.14205	4.66144	5.47404	5.25428	6.17461	6.19641	7.06766	7.08097	6.48176	6.60028	2.54206	0.000964475	0.0388909	4.71641	6.13713	5.71083	5.52146	5.46188	6.03736	5.65601	5.71842	1.14628	0.686519	0.986213	defense response to Gram-negative bacterium // defense response to Gram-positive bacterium // defense response to fungus // innate immune response // positive regulation of Toll signaling pathway // protein amino acid phosphorylation // proteolysis	ATP binding // catalytic activity // hydrolase activity // peptidase activity // protein kinase activity // serine-type endopeptidase activity // serine-type peptidase activity
1636490_at	CG9681-RA	PGRP-SB1	PGRP-SB1	FBgn0043578	39870	9.63713	10.2373	12.3612	10.6221	10.4606	10.6636	12.0614	12.3384	13.0732	11.4078	11.1409	12.0043	2.53273	0.0468025	0.258094	10.9695	11.7256	10.5779	11.091	11.0351	11.1763	10.9013	11.0376	-1.03771	0.884832	0.99627	defense response // immune response // innate immune response // peptidoglycan catabolic process	N-acetylmuramoyl-L-alanine amidase activity // hydrolase activity // metal ion binding // peptidoglycan binding // protein binding	extracellular region // integral to plasma membrane // microtubule associated complex
1637387_s_at	CG8884-RA	Sap47	Synapse-associated protein 47kD	FBgn0013334	41938	6.0383	4.83919	6.3031	5.80692	6.19693	5.83689	7.2805	7.46424	7.94117	6.52945	6.66504	7.17608	2.5301	0.00681706	0.101341	6.15661	5.81653	5.72109	5.89808	5.76005	5.33201	5.52164	5.5379	-1.28358	0.117633	0.961837	synaptic transmission	molecular_function // protein binding	synapse
1628260_at	CG13186-RA	CG13186	CG13186	FBgn0033680	36294	1.38856	1.91333	1.76991	2.20906	2.11948	1.88007	4.75416	4.01092	3.34218	1.89575	2.05335	3.21127	2.51613	0.0481674	0.261717	1.49702	1.31531	1.66934	1.49389	1.95533	1.5734	2.20329	1.91067	1.33495	0.117891	0.962631
1640310_at	CG9444-RA	CG9444	CG9444	FBgn0037730	41175	2.95147	2.29119	3.30246	3.1608	3.40069	3.02132	4.15869	4.56192	4.86021	4.50794	3.65521	4.34879	2.50963	0.00164446	0.0509245	2.83948	4.03941	3.34295	3.40728	2.61202	3.09179	3.18918	2.96433	-1.35938	0.320518	0.982648	oligopeptide transport // transport	proton-dependent oligopeptide secondary active transmembrane transporter activity // transporter activity	integral to membrane // membrane
1634374_at	CG33138-RA	CG33138	CG33138	FBgn0053138	326264	7.75635	7.48895	10.1503	7.64633	8.53886	8.31615	10.5724	10.0602	10.234	8.19098	9.15785	9.64308	2.50868	0.0774977	0.336427	8.48916	8.63182	8.66637	8.59578	8.66846	8.60009	8.44069	8.56975	-1.01821	0.778593	0.989072	carbohydrate metabolic process // metabolic process	1,4-alpha-glucan branching enzyme activity // catalytic activity // cation binding // hydrolase activity // hydrolase activity, acting on glycosyl bonds // hydrolase activity, hydrolyzing O-glycosyl compounds // transferase activity // transferase activity, transferring glycosyl groups		yes
1626882_at	CG8807-RA	lush	lush	FBgn0020277	40136	4.42094	4.66343	5.08996	3.09425	4.85553	4.42482	6.90095	6.57821	6.29426	4.34612	4.63244	5.7504	2.50633	0.0691216	0.316347	3.72399	3.21957	4.36916	3.77091	4.79106	3.80058	4.97345	4.5217	1.68271	0.202752	0.974628	behavior // olfactory behavior // response to ethanol // response to pheromone // response to stimulus // sensory perception of chemical stimulus // sensory perception of smell // transport	dibutyl phthalate binding // diphenyl phthalate binding // ethanol binding // odorant binding // pheromone binding	extracellular region	yes
1632530_s_at	CG8776-RA	CG8776	CG8776	FBgn0033764	36395	3.45879	4.09991	4.46651	3.32259	4.25924	3.92141	5.7384	5.16196	5.61532	5.11065	4.59354	5.24397	2.50111	0.00243317	0.0619805	6.36932	7.05638	6.13727	6.52099	6.16274	6.1989	6.37555	6.24573	-1.21021	0.386823	0.982648	oxidation reduction // transmembrane transport // transport	ATP binding // ATPase activity, coupled to transmembrane movement of substances // carbon-monoxide oxygenase activity // oxidoreductase activity	integral to membrane // transport vesicle
1635609_at				FBgn0058294		2.28805	3.39303	4.27232	2.75178	3.39798	3.22063	4.3744	4.92558	5.07045	4.42658	3.91642	4.54269	2.50022	0.0100887	0.120331	3.15743	2.40603	1.8315	2.46499	1.41036	1.81097	3.07411	2.09848	-1.28923	0.592752	0.982648
1632745_at	CG3610-RA	CG3610	CG3610	FBgn0038266	41795	2.07495	2.11204	2.11849	2.53644	2.36155	2.24069	4.09803	4.02719	3.37201	2.83613	3.48027	3.56273	2.50018	0.000709841	0.03216	2.16289	2.71681	2.3295	2.40307	2.48145	2.43262	2.2311	2.38172	-1.0149	0.911858	0.998043		protein binding
1627728_at	CG31099-RA	CG31099	CG31099	FBgn0051099	326117	2.38547	2.39972	2.27905	2.17122	2.52756	2.3526	4.75152	3.69852	4.11763	3.43309	2.37067	3.67429	2.49957	0.0106865	0.123797	2.43478	2.54968	2.22892	2.40446	2.16232	2.27756	2.75751	2.39913	-1.0037	0.980501	0.999288
1633732_at		CG42327	CG42327	FBgn0037928	41401	3.6438	4.30861	4.96645	3.99978	3.33574	4.05088	5.32621	5.22328	5.96835	5.06847	5.26357	5.36998	2.4951	0.00342805	0.0739712	5.93082	5.34024	5.25318	5.50808	5.8091	6.00103	5.97281	5.92765	1.33753	0.130605	0.96731	protein amino acid dephosphorylation	protein tyrosine phosphatase activity
1640316_at	CG13481-RB	CG13481	CG13481	FBgn0036421	39579	1.85893	1.65957	2.31743	2.2195	2.54838	2.12076	4.21649	4.04994	2.55863	4.21068	2.16194	3.43954	2.49454	0.0238219	0.183005	2.68808	2.0401	1.96555	2.23124	1.92382	1.68771	1.94564	1.85239	-1.30031	0.19522	0.974628		metal ion binding // protein binding // zinc ion binding
1628991_at	CG3057-RA	colt	congested-like trachea	FBgn0019830	33470	8.41264	8.35526	9.79757	8.6169	9.14652	8.86578	10.7373	10.9198	10.4985	9.18491	9.58002	10.1841	2.49378	0.0162925	0.152783	9.32227	9.56763	9.55921	9.48304	9.56899	9.62244	9.20937	9.46693	-1.01122	0.921044	0.998043	acyl carnitine transport // carnitine transport // mitochondrial transport // multicellular organismal development // phagocytosis, engulfment // transmembrane transport // transport	binding // carnitine:acyl carnitine antiporter activity // transporter activity	integral to membrane // membrane // mitochondrial envelope // mitochondrial inner membrane // mitochondrion
1630746_at	CG31807-RA	CG31807	CG31807	FBgn0051807	318953	2.38884	2.4916	2.39435	2.64065	3.057	2.59449	4.61861	5.21259	2.99058	3.48228	3.25852	3.91252	2.49325	0.0180949	0.161085	2.65285	2.53703	2.96593	2.7186	2.82157	2.42757	3.93719	3.06211	1.26884	0.505267	0.982648		metal ion binding // protein binding // zinc ion binding
1633851_at	CG31231-RA	CG31231	CG31231	FBgn0051231	318638	2.29853	2.82175	3.09619	3.14765	2.46744	2.76631	4.79069	4.82816	4.09448	4.00178	2.69152	4.08133	2.48805	0.0143383	0.143322	2.26687	2.51615	2.38031	2.38778	3.77459	3.16492	2.95358	3.2977	1.87894	0.0238411	0.776315	biological_process	molecular_function	cellular_component
1634261_at	CG5137-RA	Cyp312a1	Cyp312a1	FBgn0036778	40005	3.57558	3.99661	6.36191	3.25429	2.42519	3.92272	5.77549	5.64816	5.79049	4.89695	4.07144	5.23651	2.48594	0.114486	0.405254	4.28152	4.25705	3.75352	4.09736	2.95961	4.20435	2.9298	3.36459	-1.66183	0.181704	0.974628	oxidation reduction	electron carrier activity // heme binding // iron ion binding // metal ion binding // monooxygenase activity // oxidoreductase activity // protein binding	endoplasmic reticulum // endoplasmic reticulum membrane // membrane // microsome	yes
1637056_s_at	CG11200-RA	CG11200	CG11200	FBgn0034500	37301	5.94339	5.6108	6.73571	4.87883	5.78045	5.78984	7.90612	7.95946	7.67075	5.72456	6.25723	7.10362	2.48593	0.0445766	0.251352	5.43251	6.03508	5.98182	5.81647	6.19845	6.09888	5.69316	5.99683	1.13317	0.505613	0.982648	metabolic process // oxidation reduction	binding // carbonyl reductase (NADPH) activity // catalytic activity // oxidoreductase activity
1623587_at	CG31730-RA	CG31730	CG31730	FBgn0051730	318920	2.67805	2.18363	1.21685	1.47673	1.50146	1.81134	4.23061	3.98637	3.64295	2.28033	1.48283	3.12462	2.48505	0.058528	0.290032	1.44063	1.82244	2.84683	2.03663	1.32752	4.55138	2.54574	2.80821	1.70714	0.49519	0.982648	metabolic process	N-acetyltransferase activity // acyltransferase activity // transferase activity		yes
1630067_a_at	CG7052-RA	TepII	Thiolester containing protein II	FBgn0041182	34044	8.49202	8.35263	9.73849	9.4823	9.16787	9.04666	10.2461	10.0635	10.5053	10.6605	10.3237	10.3598	2.48485	0.00194305	0.055795	8.43301	8.59098	8.47554	8.49984	9.01985	8.35986	8.67112	8.68361	1.13585	0.402369	0.982648	antibacterial humoral response // defense response to Gram-negative bacterium // phagocytosis, engulfment	endopeptidase inhibitor activity // peptidase inhibitor activity // protein binding // serine-type endopeptidase inhibitor activity	extracellular region // extracellular space
1639827_at	CG3581-RA	CG3581	CG3581	FBgn0038697	42315	2.20771	2.3101	1.70202	1.8316	2.06721	2.02373	4.86441	3.53487	2.82557	3.23112	2.22333	3.33586	2.48308	0.0204228	0.169685	2.08999	2.30599	2.42003	2.272	2.228	2.91719	2.7346	2.6266	1.27863	0.194454	0.974628
1634786_at	CG7106-RA	ninaE	rhodopsin	FBgn0040099	42367|53542	9.70608	9.92992	10.3635	9.13982	8.81641	9.59114	11.5132	11.4573	11.4146	10.1095	10.02	10.9029	2.48246	0.0176379	0.158951	5.67511	5.26699	6.80631	5.91614	5.79595	6.26784	6.02352	6.0291	1.08145	0.825551	0.991291	G-protein coupled receptor protein signaling pathway // adult locomotory behavior // negative regulation of compound eye retinal cell programmed cell death // photoreceptor cell morphogenesis // phototransduction // response to light intensity // rhabdomere development // visual perception	G-protein coupled photoreceptor activity // G-protein coupled receptor activity // binding // galactose binding // protein binding	cytoplasmic membrane-bounded vesicle // inaD signaling complex // integral to membrane // multivesicular body // plasma membrane // rhabdomere // rough endoplasmic reticulum // secondary lysosome // subrhabdomeral cisterna
1634900_at	CG13244-RA	CG13244	CG13244	FBgn0032577	34940	1.73482	3.33665	1.58829	2.717	2.2175	2.31885	5.19788	4.90616	3.50177	3.02435	1.51975	3.62998	2.48136	0.115088	0.406248	1.63593	1.32309	1.64499	1.53467	2.06545	1.99597	2.07306	2.04483	1.4242	0.00933339	0.655905				yes
1625330_at	CG12126-RA	CG12126	CG12126	FBgn0033280	35805	1.73461	2.41423	1.55353	2.15671	2.68467	2.10875	4.20631	3.88066	3.87597	3.19875	1.93669	3.41968	2.48101	0.020723	0.170906	2.13302	1.95109	2.58964	2.22458	1.81417	2.5956	2.13686	2.18221	-1.02981	0.893006	0.997259
1635239_at	CG13901-RA	CG13901	CG13901	FBgn0035164	38095	5.99153	6.30224	6.50899	4.18329	4.51624	5.50046	7.43065	8.00782	7.5901	5.53719	5.48559	6.81027	2.47909	0.106948	0.390363	5.71287	6.13854	6.53687	6.12943	5.70171	6.66315	6.07198	6.14561	1.01128	0.966971	0.998835				yes
1634582_at		CG32736	CG32736 [Source:FlyBase;GeneId:FBgn0052736]	FBgn0052736	50395|7354414	5.91453	5.92965	7.63167	7.28637	6.96619	6.74568	8.33076	8.3351	8.45673	7.28756	7.86339	8.05471	2.47774	0.0133224	0.13752	6.92558	6.54078	7.56662	7.01099	6.97124	7.30668	6.88262	7.05351	1.02991	0.902487	0.997417	biological_process	molecular_function // protein binding	cellular_component // integral to membrane // membrane
1624310_s_at	CG4753-RA	CG4753	CG4753	FBgn0036622	39819	6.88531	7.32232	8.88223	7.73137	8.21507	7.80726	9.37794	9.36431	9.21275	8.61632	9.00794	9.11585	2.477	0.00821301	0.110549	8.15312	8.20817	8.3231	8.22813	7.71158	7.63932	8.02095	7.79062	-1.35427	0.0263707	0.793357	metabolic process	1-acylglycerol-3-phosphate O-acyltransferase activity // acyltransferase activity // transferase activity
1626906_at	CG17030-RA	CG17030	CG17030	FBgn0035584	38591	1.88621	1.79398	1.98819	1.92785	2.04119	1.92748	3.82097	3.98057	2.5753	3.72789	2.05166	3.23128	2.46877	0.00995102	0.119621	1.51733	2.07262	1.98534	1.85843	1.78866	2.07079	1.67242	1.84396	-1.01008	0.948132	0.998316	post-translational protein modification // regulation of protein metabolic process	ligase activity // protein binding // small conjugating protein ligase activity // ubiquitin-protein ligase activity
1632185_s_at		scpr-C	SCP-containing protein C	FBgn0037879|FBgn0037888|FBgn0037889	41348|41357|41358	4.84986	4.65283	5.14192	3.76509	3.97961	4.47786	8.32876	6.0217	5.50067	4.79185	4.26007	5.78061	2.46698	0.121096	0.416592	4.77342	7.16627	5.02133	5.65367	3.16185	5.30484	4.22706	4.23125	-2.68035	0.220169	0.974628		protein binding	extracellular region	yes
1626248_at	CG18547-RA	CG18547	CG18547	FBgn0037973	41452	7.48879	7.64685	9.48886	8.54943	8.76298	8.38738	9.96185	9.86484	9.93037	9.22455	9.46891	9.6901	2.46694	0.0112688	0.127091	9.00172	9.20332	9.11853	9.10786	9.13014	9.35178	8.83667	9.1062	-1.00115	0.99223	0.99969	oxidation reduction	oxidoreductase activity
1638677_at	CG12691-RA	CG12691	CG12691	FBgn0029701	31370	2.67763	1.82641	1.96925	1.95386	2.57943	2.20132	4.02578	4.88183	3.09042	2.19518	3.31975	3.50259	2.46447	0.0279133	0.196278	1.64745	2.15792	2.12578	1.97705	1.91249	1.98785	1.71736	1.87257	-1.07511	0.599898	0.982648
1626320_at	CG31344-RA	CG31344	CG31344	FBgn0051344	41835	7.02886	7.31596	6.7182	7.10742	7.22615	7.07932	8.57878	8.42032	8.65485	8.31034	7.93327	8.37951	2.46262	4.49057e-05	0.00687667	6.72227	6.70471	7.16586	6.86428	6.96498	7.29689	6.64955	6.97047	1.07638	0.681254	0.986213
1631740_at	CG30487-RA	CG30487	CG30487	FBgn0050487	246646	2.38675	2.21896	1.8408	1.60941	2.49519	2.11022	4.89528	4.22767	2.93683	2.84977	2.13829	3.40957	2.46117	0.0394519	0.236025	1.91915	1.92303	2.05631	1.96616	1.84616	3.23625	2.57206	2.55149	1.50038	0.220913	0.974628	biological_process	molecular_function	cellular_component
1633912_at	CG2113-RA	CG2113	CG2113	FBgn0035384	38356	1.692	1.93074	1.84742	1.80503	2.60458	1.97595	5.29468	4.62549	2.5246	2.10935	1.81821	3.27447	2.45975	0.110455	0.398018	1.44908	1.74819	1.86347	1.68691	1.62518	1.82475	2.26408	1.90467	1.16292	0.388945	0.982648				yes
1640111_s_at	CG18131-RA	CG18131	CG18131	FBgn0031343	33331	1.35267	1.46568	1.62079	1.1834	2.72009	1.66853	3.85917	3.68605	2.0139	3.28817	1.98782	2.96702	2.45972	0.0288271	0.198811	1.39692	1.50523	1.61185	1.50467	1.72811	2.18689	1.57631	1.83044	1.25333	0.167961	0.974628		protein binding
1637320_at	CG18472-RA	CG14619	CG14619	FBgn0039463	33132|43239	2.23048	2.11073	1.97631	2.68514	2.08514	2.21756	3.85989	4.30259	2.99111	3.30312	3.10704	3.51275	2.45409	0.0015792	0.0502163	2.16776	2.21273	2.68446	2.35498	1.66248	2.15719	1.86205	1.89391	-1.37657	0.103013	0.961837	protein deubiquitination // ubiquitin-dependent protein catabolic process	binding // ubiquitin thiolesterase activity // ubiquitin-specific protease activity
1641066_s_at	CG31692-RA	fbp	fructose-1,6-bisphosphatase	FBgn0032820	35265	9.48911	9.65335	11.3233	9.74519	10.3505	10.1123	11.8023	11.8454	11.7417	10.6647	10.98	11.4068	2.45295	0.0143061	0.143076	10.8287	10.896	10.8895	10.8714	10.9144	10.999	10.8165	10.91	1.02708	0.535464	0.982648	carbohydrate biosynthetic process // carbohydrate metabolic process	fructose 1,6-bisphosphate 1-phosphatase activity // hydrolase activity // phosphoric ester hydrolase activity	cytoplasm
1631168_at	CG5687-RA	CG5687	CG5687	FBgn0035293	38255	5.6424	4.0108	4.70555	3.82521	3.28052	4.2929	6.34026	6.28208	6.59446	4.61057	4.10848	5.58717	2.45254	0.0826589	0.348408	4.97259	4.57766	4.92942	4.82656	3.31494	3.16967	3.78058	3.42173	-2.64786	0.00322895	0.514244	ion transport // sodium ion transport // transmembrane transport // transport	sodium:iodide symporter activity // transporter activity	integral to membrane // membrane
1635857_at	CG10919-RA	CG10919	CG10919	FBgn0037514	40917	1.71912	1.94037	2.06709	2.07191	1.76888	1.91347	4.16393	4.07434	3.11958	2.51305	2.16388	3.20696	2.45119	0.0134177	0.138353	2.74316	1.65127	1.92695	2.10713	1.56859	2.46189	2.27193	2.1008	-1.00439	0.988862	0.999455
1628174_at	CG33119-RA	nimB1	CG33119	FBgn0027929	34813	6.48272	6.22755	8.40756	6.01028	5.681	6.56182	8.12288	8.16225	8.82188	7.18027	6.98573	7.8546	2.45	0.059149	0.291773	6.08677	6.09229	6.61222	6.26376	6.39862	7.13148	6.02186	6.51732	1.19215	0.530217	0.982648		calcium ion binding		yes
1623433_at	CG30369-RA	CG30369	CG30369	FBgn0050369	246572	2.08794	2.12134	1.49359	1.77902	1.52984	1.80235	4.48245	3.94275	2.17305	2.43809	2.43472	3.09421	2.44845	0.0287709	0.19864	1.83793	1.97875	2.14663	1.98777	2.45576	2.72731	3.20052	2.79453	1.74928	0.026529	0.793357	biological_process	molecular_function	cellular_component
1634972_at	CG4802-RA	CG4802	CG4802	FBgn0034215	36955	7.20255	7.87381	9.18134	7.71089	8.00723	7.99516	9.58423	10.0006	9.6383	8.41808	8.7918	9.28659	2.44771	0.0186343	0.163054	8.16491	8.47549	8.76633	8.46891	8.14729	8.42047	8.21707	8.26161	-1.15453	0.341059	0.982648	nucleoside metabolic process // phosphorylation	S-methyl-5-thioadenosine phosphorylase activity // catalytic activity // protein binding // transferase activity // transferase activity, transferring glycosyl groups // transferase activity, transferring pentosyl groups	cellular_component
1623833_at		CG7309	CG7309	FBgn0032314	34509	1.3838	1.21763	1.12359	1.43779	1.62036	1.35663	3.46537	3.11739	1.94079	2.39097	2.32121	2.64715	2.44615	0.00225347	0.0598149	1.08899	1.3421	1.16704	1.19938	1.37581	2.17275	1.59656	1.71504	1.42965	0.107187	0.961837	sodium ion transport // transmembrane transport	dicarboxylic acid transmembrane transporter activity // polyspecific organic cation transmembrane transporter activity // protein binding // secondary active organic cation transmembrane transporter activity // symporter activity // transporter activity // tricarboxylic acid transmembrane transporter activity	membrane
1625085_at				FBgn0050182		3.34766	3.63536	2.21437	2.92641	1.87685	2.80013	4.87512	4.83065	4.25139	4.13099	2.36323	4.09028	2.44553	0.0517754	0.272493	2.71586	3.73688	2.93283	3.12852	3.01698	2.42145	2.72202	2.72015	-1.32719	0.314057	0.982648				yes
1631300_at	CG6816-RA	Cyp18a1	Cytochrome P450 17C	FBgn0010383	32858	6.1891	6.53989	6.53695	4.68215	5.62249	5.91412	7.24633	7.62755	7.24256	7.00405	6.89585	7.20327	2.44384	0.00856071	0.112416	6.71068	6.99032	6.91678	6.87259	6.70503	7.05657	7.05254	6.93805	1.04641	0.671881	0.986213	multicellular organismal development // oxidation reduction // steroid biosynthetic process	electron carrier activity // heme binding // iron ion binding // metal ion binding // monooxygenase activity // oxidoreductase activity	endoplasmic reticulum // endoplasmic reticulum membrane // integral to membrane // membrane // microsome
1633948_a_at	CG10079-RA	Egfr	Epidermal growth factor receptor	FBgn0003731	37455	5.46362	5.13666	6.50437	6.18092	5.73765	5.80464	7.31173	7.22664	7.11835	6.77065	7.04007	7.09349	2.44332	0.00116081	0.0430925	6.22176	5.94407	5.73731	5.96771	6.11365	5.11283	5.74958	5.65869	-1.23887	0.394727	0.982648	G2/M transition of mitotic cell cycle // Malpighian tubule morphogenesis // R7 cell differentiation // antennal development // anterior/posterior pattern formation // anti-apoptosis // behavioral response to ethanol // blastoderm segmentation // border follicle cell migration // brain development // branched duct epithelial cell fate determination, open tracheal system // cell fate commitment // …	ATP binding // epidermal growth factor receptor activity // gurken receptor activity // kinase activity // nucleotide binding // protein binding // protein domain specific binding // protein kinase activity // protein serine/threonine kinase activity // protein tyrosine kinase activity // receptor activity // transferase activity // transmembrane receptor activity // transmembrane receptor protei…	integral to membrane // integral to plasma membrane // membrane // plasma membrane
1624338_at	CG17301-RA	CG17301	CG17301	FBgn0031442	33449	1.32981	1.41865	1.22342	1.61081	1.47659	1.41186	2.90647	3.54621	1.96777	2.18736	2.88971	2.6995	2.4413	0.00215876	0.0582803	1.42102	1.6808	1.49858	1.53347	1.806	1.8831	1.75946	1.81619	1.21649	0.0292296	0.802285	proteolysis involved in cellular protein catabolic process // ubiquitin-dependent protein catabolic process	endopeptidase activity // hydrolase activity // peptidase activity // threonine-type endopeptidase activity	cytoplasm // nucleus // proteasome complex // proteasome core complex
1640684_at	CG6980-RA	CG6980	CG6980	FBgn0039228	42955	2.30269	2.36144	2.12476	2.12197	2.18606	2.21938	4.31088	3.69102	2.82152	3.88956	2.82159	3.50691	2.4411	0.00269988	0.0664521	2.29363	2.26616	2.30853	2.28944	2.43714	2.83994	2.3359	2.53766	1.18774	0.18328	0.974628		binding
1639642_a_at	CG3239-RA	CG3239	CG3239	FBgn0029769	31464	7.53375	7.75474	9.60985	7.85157	7.94532	8.13905	9.47877	9.51964	9.39053	9.53151	9.20906	9.4259	2.43996	0.00938897	0.116679	8.06512	8.17039	9.01857	8.41803	8.48847	8.67768	8.58372	8.58329	1.12137	0.618594	0.982648	proteolysis	hydrolase activity // metalloendopeptidase activity
1627981_at	CG32238-RA	CG32238	CG32238	FBgn0052238	326203	1.87554	1.67192	1.58997	2.52194	1.84946	1.90177	4.23949	3.50786	2.35032	3.63775	2.2009	3.18726	2.43766	0.016566	0.15404	2.50876	2.26891	2.2417	2.33979	2.09512	2.1279	1.90397	2.04233	-1.22898	0.0537038	0.901032	C-terminal protein-tyrosinylation // protein modification process	ligase activity // protein binding // tubulin-tyrosine ligase activity
1632678_at	CG8988-RA	S2P	S2P	FBgn0033656	36262	6.03453	5.67481	6.5934	5.85589	5.39507	5.91074	7.03632	7.35418	7.55016	7.02572	7.01472	7.19622	2.43763	0.000494401	0.026925	6.94859	6.66138	7.06249	6.89082	6.93796	6.90079	6.99061	6.94312	1.03692	0.690581	0.986213	proteolysis // sterol regulatory element binding protein cleavage	hydrolase activity // metalloendopeptidase activity // metallopeptidase activity // protein binding	membrane
1624331_at	CG8674-RA	l(2)k14505	lethal (2) k14505	FBgn0021856	35399	6.26535	6.66883	8.08069	6.57999	6.22457	6.76389	8.72292	8.39397	8.53618	7.41675	7.17651	8.04927	2.43746	0.0240694	0.183611	7.07223	6.84191	7.46953	7.12789	7.19894	7.30999	7.14462	7.21785	1.06434	0.659993	0.986213	proton-transporting ATP synthase complex assembly	protein binding
1635118_at	CG14658-RA	CG14658	CG14658	FBgn0037283	40603	3.47154	3.5626	3.15735	3.4681	4.10373	3.55266	6.52642	5.79208	4.36692	3.60324	3.89831	4.83739	2.43636	0.0596471	0.293071	3.02639	3.08743	3.72135	3.27839	3.44908	3.33331	3.6543	3.4789	1.1491	0.452535	0.982648		protein binding		yes
1627847_s_at	CG13549-RA	yip3	yippee interacting protein 3	FBgn0040063	37683	2.17143	2.47955	2.15507	2.33001	3.27003	2.48122	2.72658	5.28076	4.253	3.30771	3.25903	3.76542	2.43547	0.0322395	0.211963	2.28682	2.46572	2.39659	2.38304	2.20416	2.15271	2.47157	2.27615	-1.07691	0.392835	0.982648	proteolysis involved in cellular protein catabolic process	hydrolase activity // threonine-type endopeptidase activity	proteasome core complex
1637213_at	CG31115-RB	CG31115	CG31115	FBgn0051115	318597	2.77515	2.99652	2.80969	3.51537	3.17887	3.05512	5.31497	4.80669	4.28962	4.04077	3.24238	4.33889	2.43474	0.00922147	0.115944	3.09144	2.95455	3.4578	3.16793	3.58244	4.79614	3.98588	4.12149	1.93664	0.0694877	0.928727	nucleoside metabolic process	S-methyl-5-thioadenosine phosphorylase activity // catalytic activity // transferase activity // transferase activity, transferring glycosyl groups // transferase activity, transferring pentosyl groups
1629316_at	CG14719-RA	I-t	Inhibitor-t	FBgn0025821	41414	1.2473	1.63123	1.55372	1.73656	2.68644	1.77105	3.72473	3.92035	2.34623	3.17445	2.10746	3.05464	2.43445	0.0184863	0.162525	2.34418	2.31915	1.9873	2.21688	1.53207	2.01158	2.41339	1.98568	-1.17381	0.454635	0.982648	negative regulation of protein amino acid dephosphorylation	phosphoprotein phosphatase inhibitor activity // protein binding
1637507_at	CG32835-RA	CG32835	CG32835	FBgn0052835	318239	1.45694	1.83051	1.50371	1.96458	1.79768	1.71068	4.46866	3.02782	1.96436	2.99794	2.51237	2.99423	2.43437	0.0170763	0.156884	1.40022	1.38	1.69693	1.49238	1.82705	1.63897	2.72669	2.06424	1.48643	0.178534	0.974628	biological_process	molecular_function	cellular_component
1624466_a_at	CG15117-RA	CG15117	CG15117	FBgn0034417	37197	6.88324	6.63024	6.92148	5.42174	4.92202	6.15574	7.29027	6.70454	7.57597	7.86449	7.75544	7.43814	2.43243	0.0240117	0.183611	6.42676	6.74443	6.34457	6.50525	6.32836	6.48074	6.59665	6.46858	-1.02574	0.812267	0.991291	carbohydrate metabolic process // metabolic process	beta-glucuronidase activity // catalytic activity // cation binding // hydrolase activity // hydrolase activity, acting on glycosyl bonds // hydrolase activity, hydrolyzing O-glycosyl compounds
1637762_s_at		CG33934	CG33934	FBgn0038770|FBgn0064119	3772159	1.58016	1.38177	1.22089	2.02801	1.71077	1.58432	3.70636	3.36249	1.86971	3.08211	2.31143	2.86642	2.43193	0.00809302	0.10992	1.52738	1.69016	1.56604	1.59453	1.48838	2.22176	1.73391	1.81468	1.16486	0.375637	0.982648	citrate transport // sodium ion transport // transmembrane transport // transport	citrate transmembrane transporter activity // sodium:dicarboxylate symporter activity // transporter activity	integral to membrane // membrane
1638851_at	CG5280-RA	CG5280	CG5280	FBgn0035952	39033	2.92078	3.01722	3.00208	2.97125	3.07488	2.99724	4.83717	4.3865	4.22477	4.24614	3.69762	4.27844	2.43041	0.000117474	0.0120701	2.9305	2.98358	3.14052	3.0182	2.92707	3.12215	2.83575	2.96166	-1.03997	0.620093	0.982648	biological_process	molecular_function // protein binding	cellular_component
1633966_at		swif	CG30366 [Source:FlyBase;GeneId:FBgn0050366]	FBgn0050363|FBgn0050366	246566|246569	2.79611	1.77176	1.31333	2.24847	1.97718	2.02137	3.45029	3.68405	3.52951	3.09607	2.74336	3.30066	2.42719	0.00270829	0.0664865	1.63816	1.82601	2.0411	1.83509	2.07464	1.88403	1.76841	1.90903	1.05258	0.640761	0.983553
1626061_at	CG34123-RB	CG34123	CG34123	FBgn0083959	36694	3.77749	4.14336	3.60076	2.98394	2.06641	3.31439	5.00699	4.83589	5.19657	4.15815	3.76644	4.59281	2.42572	0.0225767	0.17828	3.99264	3.74501	4.39245	4.04337	4.29864	4.10366	3.77931	4.06054	1.01197	0.946821	0.998316	biological_process // cell growth // ion transport // magnesium ion homeostasis // mitochondrion organization // thermotaxis // transmembrane transport // transport // zinc ion homeostasis	ion channel activity // metal ion transmembrane transporter activity // molecular_function // protein kinase activity	cellular_component // integral to membrane // membrane
1625443_a_at	CG33054-RA	CG33054	CG33054	FBgn0053054	40340	7.37416	7.56599	9.58633	8.02442	8.45614	8.20141	10.2145	10.0431	10.1057	8.24179	8.79266	9.47955	2.42526	0.0531168	0.276178	7.81557	7.91413	8.54675	8.09215	7.884	8.29239	7.67117	7.94919	-1.10417	0.650856	0.985411				yes
1641357_at	CG1315-RA	CG1315	argininosuccinate synthase-like	FBgn0026565	40812	7.55383	7.03254	8.36737	6.83264	7.56486	7.47025	8.61565	8.62835	8.81929	8.90887	8.76912	8.74826	2.42504	0.00155214	0.0495221	8.34219	7.44837	8.39439	8.06165	8.55845	8.67517	8.68889	8.64084	1.49401	0.134889	0.96731	arginine biosynthetic process // argininosuccinate metabolic process // cellular amino acid biosynthetic process // urea cycle	ATP binding // argininosuccinate synthase activity // ligase activity // nucleotide binding // protein binding
1635598_at	CG18266-RA	CG18266	CG18266	FBgn0031724	33792	1.53959	1.68494	1.58191	2.32517	2.03953	1.83423	4.17033	3.33845	2.82743	2.98603	2.2374	3.11193	2.42452	0.00676472	0.100949	2.33202	1.85558	2.00567	2.06442	1.97268	2.20434	1.78273	1.98658	-1.05544	0.697259	0.986213		protein binding
1627008_at	CG15034-RA	CG15034	CG15034	FBgn0029946	31670	3.75143	4.40177	2.34864	2.55063	3.07025	3.22454	5.93789	6.00301	3.51525	3.95405	3.09615	4.50127	2.42289	0.115695	0.407102	3.91639	2.74143	2.64755	3.10179	2.62562	3.49917	4.04533	3.39004	1.22116	0.645833	0.985069				yes
1626328_at	CG32259-RC	CG32259	CG32259	FBgn0052259	317942	5.05448	5.15994	5.70401	3.41733	3.58432	4.58402	6.1317	7.34662	5.73026	5.97533	4.11144	5.85907	2.42008	0.102067	0.38222	4.39472	5.05223	4.81712	4.75469	5.02569	5.72061	4.82263	5.18964	1.35187	0.261596	0.982648	biological_process	molecular_function	cellular_component	yes
1627277_s_at	CG2930-RA	CG2930	CG2930	FBgn0028491	31341	6.0038	5.75803	6.53739	6.05069	3.968	5.66358	7.34781	7.28773	7.28334	6.90699	5.86441	6.93806	2.41911	0.0408428	0.240763	6.58683	6.42331	6.39342	6.46785	6.63224	6.95582	6.07769	6.55525	1.06245	0.756654	0.989041	oligopeptide transport // transport	protein binding // proton-dependent oligopeptide secondary active transmembrane transporter activity // transporter activity	integral to membrane // membrane
1639643_at	CG18557-RA	CG18557	CG18557	FBgn0031470	33483	2.37014	2.99525	2.27306	2.20328	2.69313	2.50697	3.73625	3.71325	3.37893	4.85435	3.21944	3.78044	2.41743	0.00421126	0.0823567	2.26254	2.95926	2.9441	2.72197	3.57818	2.78345	2.88793	3.08319	1.28451	0.346731	0.982648	proteolysis	catalytic activity // hydrolase activity // serine-type endopeptidase activity
1628998_at	CG31907-RA	CG31907	CG31907	FBgn0051907	319019	1.78023	4.08486	1.52546	1.93085	1.95962	2.2562	4.22488	3.98274	3.43941	3.79013	2.20998	3.52943	2.41701	0.0605936	0.295141	1.85582	1.74234	1.37756	1.65857	1.74859	2.59561	1.92019	2.08813	1.34682	0.220429	0.974628			microtubule cytoskeleton	yes
1639873_at	CG6745-RA	CG6745	CG6745	FBgn0035901	38969	1.56808	1.73045	3.41162	1.41897	2.10656	2.04714	3.23429	3.43875	3.78576	3.35381	2.78499	3.31952	2.4156	0.0121693	0.130837	3.20793	3.20162	2.84568	3.08508	3.61348	3.40224	3.56976	3.52849	1.35982	0.0310151	0.802285	RNA modification // pseudouridine synthesis	RNA binding // isomerase activity // lyase activity // protein binding // pseudouridine synthase activity // pseudouridylate synthase activity
1637422_at	CG3246-RA	CG3246	CG3246	FBgn0031538	33564	8.87966	8.91365	10.5099	9.53275	9.57255	9.4817	10.954	11.2307	10.9788	10.2981	10.306	10.7535	2.41469	0.00686032	0.101576	9.63331	9.74006	9.79134	9.72157	9.84837	9.7497	9.46644	9.68817	-1.02342	0.800305	0.989345		lipid binding
1632703_at	CG17003-RA	CG17003	CG17003	FBgn0031082	33006	1.17376	1.51687	1.48522	1.55662	1.58206	1.46291	3.49105	2.39253	2.17381	3.21984	2.39639	2.73472	2.41466	0.00153849	0.0492525	1.68589	2.04873	1.77346	1.83603	1.20843	1.48393	1.43878	1.37705	-1.37457	0.0296535	0.802285	biological_process	molecular_function // protein binding	cellular_component
1624853_at	CG11635-RA	CG11635	CG11635	FBgn0033283	35808	2.40874	3.19775	2.78922	1.94568	2.89958	2.64819	5.24324	4.57305	3.97471	3.16817	2.63144	3.91812	2.4115	0.0394904	0.236025	2.40156	2.88657	4.26392	3.18402	3.4028	3.14264	3.2749	3.27345	1.06395	0.881455	0.996001
1623492_a_at	CG17010-RA	CG17010	CG17010	FBgn0032424	34650	2.09576	2.20581	2.0524	1.73654	1.65597	1.9493	4.04632	4.40125	3.45643	2.18151	2.00426	3.21795	2.40937	0.0337551	0.217282	2.50786	3.58471	2.19873	2.76377	2.19831	2.50974	3.18545	2.63117	-1.09627	0.808143	0.99004	D-ribose metabolic process	ribokinase activity // transferase activity
1628997_at	CG14763-RA	CG14763	CG14763	FBgn0033243	35757	2.06321	2.17465	2.19203	3.00554	1.39737	2.16656	4.54108	4.26514	2.77363	2.82543	2.77056	3.43517	2.40929	0.0277777	0.196141	2.04813	2.63859	2.80619	2.49764	3.02278	2.69233	3.19199	2.96903	1.38645	0.158974	0.971634	microtubule-based movement	ATPase activity, coupled // ATPase activity, uncoupled // hydrolase activity	dynein complex // microtubule associated complex
1629955_at	CG13309-RA	CG13309	CG13309	FBgn0035933	39012	2.18488	1.91879	1.8654	1.94261	2.61542	2.10542	2.28112	3.24744	4.67601	3.57692	3.08207	3.37271	2.40709	0.0154459	0.148471	5.08749	6.75069	2.21592	4.6847	3.92993	3.4785	3.24684	3.55176	-2.19306	0.445319	0.982648	chitin metabolic process	chitin binding	extracellular region
1637531_at	CG1440-RA	CG1440 /// DsimGD16898	CG1440 ///	FBgn0030038	31776	6.78848	7.09462	7.75142	6.54338	6.57235	6.95005	8.72547	8.60585	8.68339	7.55309	7.51868	8.2173	2.40702	0.00754281	0.105883	7.28337	7.15925	7.64912	7.36391	7.54728	7.72159	7.74298	7.67062	1.23688	0.126959	0.96731	proteolysis	cysteine-type endopeptidase activity // hydrolase activity
1625584_at	CG8654-RA	CG8654	CG8654	FBgn0034479	37275	8.98358	8.98257	8.86027	8.81271	9.23756	8.97534	9.90262	10.346	9.72327	10.598	10.6407	10.2421	2.40625	0.000214431	0.0159368	9.42343	9.63471	9.88898	9.64904	9.63998	9.58279	9.92013	9.7143	1.04627	0.720947	0.986775	transmembrane transport // transport	secondary active organic cation transmembrane transporter activity // transporter activity	integral to membrane
1629444_at	CG11756-RA	CG11756	CG11756	FBgn0030290	32074	1.93854	2.28546	1.79863	1.81798	2.0918	1.98648	3.79736	3.58905	3.30285	2.77503	2.80109	3.25308	2.40593	0.000490552	0.026925	2.15219	2.90795	1.95017	2.33677	2.7795	2.23867	2.28109	2.43309	1.06904	0.790589	0.989232		protein binding
1635629_at	CG34274-RA	CG34274		FBgn0085303	5740212	2.06352	2.00645	1.90771	2.02163	2.42031	2.08392	3.55238	3.68102	2.39975	3.86447	3.25278	3.35008	2.4052	0.0016423	0.0509245	2.06638	2.14263	2.06406	2.09102	1.84914	2.88838	2.3419	2.35981	1.20479	0.422687	0.982648		binding
1639319_at	CG12227-RA	skpF	skpF	FBgn0034863	37713	3.68819	3.51581	2.48497	3.35934	2.81512	3.17269	5.4858	5.14461	4.54806	3.30124	3.71017	4.43798	2.40376	0.0278269	0.196154	2.48989	3.13317	3.22556	2.94954	2.80256	3.54321	3.29175	3.21251	1.19994	0.454107	0.982648	ubiquitin-dependent protein catabolic process	ligase activity // protein binding // ubiquitin-protein ligase activity	nuclear ubiquitin ligase complex
1633622_at	CG3008-RA	CG3008	CG3008	FBgn0031643	33693	7.214	7.27225	7.41234	6.34922	6.82839	7.01524	8.04836	8.35305	8.44557	8.21765	8.33671	8.28027	2.40332	0.00026221	0.0181365	7.10188	6.90759	7.39407	7.13451	7.52087	7.40226	6.82252	7.24855	1.08225	0.681271	0.986213	protein amino acid phosphorylation	ATP binding // catalytic activity // protein binding // protein kinase activity // protein serine/threonine kinase activity // transferase activity
1630977_at	CG16771-RA	CG16771	CG16771	FBgn0032779	35218	5.34025	5.79393	6.42006	4.29247	6.09303	5.58795	7.15646	6.97931	7.22533	6.34739	6.55505	6.85271	2.40287	0.0145789	0.144289	6.25272	6.46672	6.50466	6.40803	6.49665	6.54924	6.254	6.4333	1.01767	0.84364	0.99286	metabolic process	alkaline phosphatase activity // catalytic activity // hydrolase activity // phosphatase activity
1639191_at	CG18155-RB	CG18155	CG18155	FBgn0029945	31668	3.71806	1.72884	3.42631	3.29225	3.2678	3.08665	4.69345	4.27279	3.95364	5.46841	3.36036	4.34973	2.40007	0.0346884	0.220683	3.33705	4.78304	2.11214	3.41074	2.78104	3.9557	3.47484	3.40386	-1.00478	0.993882	0.99969	metabolic process	catalytic activity // ligase activity // long-chain-fatty-acid-CoA ligase activity
1625063_a_at	CG31606-RA	CG31606	CG31606	FBgn0051606	318842	8.33585	8.01527	5.37707	6.34871	5.82638	6.78066	6.51419	6.65276	7.28308	9.71493	10.0522	8.04343	2.39957	0.22776	0.56146	7.36577	7.65347	8.15249	7.72391	8.15569	8.02734	8.13266	8.10523	1.30253	0.177344	0.974628	biological_process	molecular_function	cellular_component	yes
1635076_at	CG12674-RA	CG12674	CG12674	FBgn0031388	33384	1.58301	1.73784	1.45502	1.59319	1.59431	1.59267	2.60984	4.33242	1.63847	3.98949	1.70214	2.85447	2.39794	0.0559277	0.283863	1.39123	1.87184	1.92724	1.7301	1.67056	1.66167	1.65922	1.66382	-1.04702	0.716818	0.986775		protein binding		yes
1624765_at	CG18767-RA	mRpL36	mitochondrial ribosomal protein L36	FBgn0042112	59151	6.43643	6.56109	8.76918	5.37016	3.89051	6.20547	8.72853	8.59021	8.86241	5.59297	5.55619	7.46606	2.39593	0.290158	0.627627	6.88229	7.13262	7.22046	7.07846	6.88648	7.59588	6.70413	7.06216	-1.01136	0.957927	0.998316	translation	structural constituent of ribosome	intracellular // mitochondrial large ribosomal subunit // ribonucleoprotein complex // ribosome	yes
1633684_at	CG32444-RA	CG32444 /// DsimCG32444	aldose 1-epimerase /// CG32444	FBgn0043783	40406	9.19424	9.31683	12.127	10.4562	10.9397	10.4068	12.4271	12.2084	12.0452	10.5158	11.1252	11.6643	2.3909	0.0904341	0.362348	11.6094	11.8545	11.5091	11.6577	11.3161	11.3559	11.1757	11.2825	-1.29695	0.0320487	0.812015	carbohydrate metabolic process // hexose metabolic process	aldose 1-epimerase activity // carbohydrate binding // catalytic activity // isomerase activity		yes
1628128_at	CG6333-RA	CG6333	CG6333	FBgn0036731	39953	3.22456	2.23104	2.33518	2.71736	3.74174	2.84998	5.04554	4.62366	3.81698	4.34759	2.70324	4.1074	2.39069	0.0341531	0.218931	2.72671	2.6779	2.88596	2.76352	2.50246	3.18379	2.63855	2.77493	1.00794	0.960667	0.99844		protein binding
1628186_at	CG11165-RA	CG11165	CG11165	FBgn0033238	35751	1.32549	1.92333	1.88095	2.1655	2.66839	1.99273	3.9231	4.22192	3.19687	2.46789	2.42214	3.24638	2.38444	0.0188236	0.163465	2.07097	1.63845	1.66802	1.79248	1.94251	2.39186	2.55891	2.29776	1.4194	0.0939196	0.961837		calcium ion binding
1630113_at	CG10660-RA	CG10660	CG10660	FBgn0036288	39422	5.21216	5.50575	5.66708	5.28226	5.13	5.35945	6.72521	6.92017	6.7995	6.73643	5.88169	6.6126	2.38361	0.000343206	0.0218243	5.17067	5.91133	5.17335	5.41845	6.36749	5.56093	5.99614	5.97485	1.4706	0.17628	0.974628
1631225_at	CG8317-RA	CG8317	CG8317	FBgn0034140	36853	10.7125	10.5469	11.7522	10.7995	10.7909	10.9204	12.2929	12.3529	12.3706	12.033	11.8159	12.1731	2.38283	0.000774218	0.0343842	11.3125	11.44	11.5916	11.448	11.6245	11.5503	11.584	11.5863	1.10055	0.173009	0.974628
1626113_at	CG4080-RA	CG4080	CG4080	FBgn0035983	39079	5.63455	5.58042	6.88195	5.30473	6.00283	5.8809	6.93725	7.20345	7.15936	7.18748	7.16394	7.1303	2.37743	0.00202555	0.0568715	6.53689	6.57548	5.69305	6.26847	5.20516	4.56228	4.87162	4.87969	-2.61858	0.0154257	0.718258		protein binding // zinc ion binding
1635853_at						1.72424	1.50098	2.01739	2.06655	2.11664	1.88516	4.19559	3.68437	3.12914	3.0167	1.63769	3.1327	2.37436	0.023069	0.180068	1.71579	1.51763	1.29057	1.508	1.4817	1.74967	1.49868	1.57668	1.04876	0.67143	0.986213
1624736_a_at	CG5819-RA	CG5819	CG5819	FBgn0034717	37547	6.86973	7.05409	7.67797	6.33109	6.96767	6.98011	8.48692	8.64187	8.43299	7.9556	7.61667	8.22681	2.37298	0.00249584	0.0629841	7.41184	7.32726	7.79927	7.51279	7.73532	7.37543	7.45027	7.52034	1.00525	0.968904	0.999059		protein binding
1633111_at	CG17137-RA	Porin2	Porin2	FBgn0069354	34499	3.79791	2.98852	2.97187	3.43614	2.1891	3.07671	5.39133	4.95638	4.31204	3.31428	3.64107	4.32302	2.37234	0.0300384	0.203827	3.28413	3.07813	3.86598	3.40941	3.79236	4.16855	3.81166	3.92419	1.42877	0.124768	0.96731	anion transport // ion transport // mitochondrial transport // transmembrane transport // transport	cation channel activity // porin activity // voltage-gated anion channel activity	integral to membrane // membrane // mitochondrial outer membrane // mitochondrion
1638178_at	CG31949-RA	CG31949	CG31949	FBgn0051949	319042	1.648	1.81538	1.50727	2.50616	2.03189	1.90174	3.87727	3.7464	3.04239	2.92804	2.14137	3.14709	2.37077	0.00841268	0.112043	1.61969	2.17442	2.20493	1.99968	2.00285	1.95953	2.33225	2.09821	1.07068	0.682316	0.986213	biological_process	molecular_function	cellular_component
1639584_at	CG2110-RA	Cyp4ad1	CYP4-related	FBgn0033292	35821	2.36362	3.28213	3.29945	3.26518	2.7968	3.00144	4.576	4.1285	4.21234	4.58702	3.72483	4.24574	2.36904	0.000947332	0.0384483	2.44157	3.75797	3.62574	3.27509	4.66233	3.78807	3.84405	4.09815	1.76915	0.178446	0.974628	oxidation reduction	electron carrier activity // heme binding // iron ion binding // metal ion binding // monooxygenase activity // oxidoreductase activity	endoplasmic reticulum // endoplasmic reticulum membrane // membrane // microsome
1632102_a_at	CG15580-RA	CG15580	CG15580	FBgn0037398	40743	1.89093	2.44152	2.28968	2.33927	2.43208	2.2787	4.18784	3.54695	3.05907	3.79182	3.02673	3.52248	2.36819	0.000907879	0.0378157	1.94082	2.13977	1.97264	2.01774	2.56568	2.33475	2.19487	2.3651	1.27223	0.0492904	0.901032		protein binding
1633140_at						4.34951	4.86156	4.10981	4.17812	3.9635	4.2925	5.95169	5.66988	5.754	5.21447	5.0898	5.53597	2.36767	0.00057413	0.0290933	5.08866	5.22994	5.71824	5.34561	5.34996	5.13933	4.99613	5.16181	-1.13588	0.443992	0.982648
1631660_at	CG15065-RA	CG15065	CG15065	FBgn0040734	50207	10.1172	9.80874	8.92328	9.72229	9.7903	9.67235	10.6236	10.7747	10.9069	11.1336	11.1297	10.9137	2.3642	0.000526962	0.0278189	10.0122	10.3459	10.3297	10.2292	11.0975	11.3317	10.5758	11.0017	1.70815	0.035889	0.832291
1639621_at	CG10916-RA	CG10916	CG10916	FBgn0034312	37081	6.90539	6.26825	7.40259	6.91692	6.31602	6.76183	8.35324	8.17599	8.26058	7.50717	7.7158	8.00256	2.36317	0.00171894	0.0521606	6.38672	6.78456	6.91641	6.6959	6.13568	7.03789	6.7217	6.63176	-1.04546	0.845479	0.992932		metal ion binding // protein binding // zinc ion binding
1638077_at	CG7634-RA	CG7634	CG7634	FBgn0037101	40394	2.33542	1.72886	1.06876	1.90714	1.63067	1.73417	4.85827	3.10065	2.56627	2.39991	1.94672	2.97436	2.3623	0.0527775	0.27532	1.53252	1.90267	1.35019	1.59513	1.48325	1.98614	1.86063	1.77667	1.1341	0.459267	0.982648		binding		yes
1629952_at	CG15227-RA	CG15227	CG15227	FBgn0034554	37359	1.57349	1.74621	1.59609	1.64722	2.30976	1.77455	2.9581	4.29659	2.08211	3.17936	2.55641	3.01451	2.36192	0.0139131	0.141308	1.49898	1.80215	2.07769	1.79294	1.99578	1.83725	1.78545	1.87283	1.05694	0.677978	0.986213		carbonate dehydratase activity // lyase activity
1631209_at	CG30293-RA	Cht12	CG30293	FBgn0050293	246535	2.22001	2.28573	2.4848	2.90761	3.44774	2.66918	5.04475	4.6193	3.80274	2.27752	3.79776	3.90841	2.36073	0.0461276	0.256227	2.45224	2.38462	2.67949	2.50545	2.57661	2.53878	2.07715	2.39751	-1.07769	0.58831	0.982648	carbohydrate metabolic process // chitin catabolic process // chitin metabolic process // metabolic process	catalytic activity // cation binding // chitin binding // chitinase activity // hydrolase activity // hydrolase activity, acting on glycosyl bonds // hydrolase activity, hydrolyzing O-glycosyl compounds	extracellular region
1629375_at	CG11400-RA	CG11400	CG11400	FBgn0034198	36935	10.3102	9.87298	9.56468	10.0369	10.1918	9.99532	10.9502	10.89	11.0724	11.6203	11.6363	11.2338	2.35957	0.000354621	0.0220353	10.4216	10.2507	10.7145	10.4623	10.4773	10.4458	10.5254	10.4828	1.01433	0.888473	0.996755
1641311_at	CG14077-RB	CG14077	CG14077 [Source:FlyBase;GeneId:FBgn0036830]	FBgn0036830	40065|40066	1.94976	2.13398	2.41201	1.89918	2.40384	2.15975	5.16111	3.36194	3.57019	2.62209	2.27525	3.39812	2.35931	0.0418627	0.243968	3.33167	1.77317	2.13998	2.41494	3.14846	2.89235	2.55006	2.86362	1.36479	0.421404	0.982648	oxidation reduction	cytochrome-c oxidase activity // extracellular-glutamate-gated ion channel activity // ionotropic glutamate receptor activity // oxidoreductase activity	membrane // mitochondrial inner membrane // mitochondrial respiratory chain complex IV
1630162_at	CG14870-RA	CG14870	CG14870	FBgn0038342	41888	2.18223	2.49605	2.42889	1.91876	2.01208	2.2076	3.36328	4.94475	2.65094	2.89845	3.3711	3.4457	2.35888	0.017517	0.158162	2.04207	3.07537	2.35966	2.49237	2.28017	2.43456	2.70419	2.47297	-1.01353	0.955922	0.998316	cilium assembly	protein binding
1628345_at	CG10246-RB	Cyp6a9	cytochrome P450 related AF4	FBgn0013771	36663	8.75399	8.50359	6.98053	6.93293	6.48516	7.53124	8.55051	8.89297	8.67018	8.89908	8.83196	8.76894	2.35822	0.0282552	0.196945	8.44153	8.46551	8.84888	8.58531	8.37061	8.18872	8.4856	8.34831	-1.17854	0.20742	0.974628	insecticide metabolic process // oxidation reduction	electron carrier activity // heme binding // iron ion binding // metal ion binding // monooxygenase activity // oxidoreductase activity // protein binding	endoplasmic reticulum // endoplasmic reticulum membrane // membrane // microsome
1633029_at	CG10177-RA	CG10177	MLCK-like	FBgn0039083	42772	3.99331	3.04028	2.23	3.25752	2.41971	2.98816	5.17516	4.59661	3.71706	4.83536	2.79556	4.22395	2.3551	0.0492881	0.265041	4.413	3.40743	4.27827	4.0329	2.7058	3.52807	3.07591	3.10326	-1.9048	0.0780994	0.946244	intracellular signaling cascade // protein amino acid phosphorylation	ATP binding // protein binding // protein kinase activity // protein serine/threonine kinase activity // transferase activity
1623604_at	CG7742-RA	CG7742	CG7742	FBgn0031690	33750	1.95857	1.9717	2.08562	2.10277	2.03125	2.02998	4.49519	3.50962	3.02888	2.30612	2.98475	3.26491	2.3537	0.00940817	0.116679	2.82094	2.10497	2.40224	2.44272	2.94985	2.97145	2.98161	2.96764	1.43885	0.0650039	0.927463	regulation of Rab GTPase activity	Rab GTPase activator activity // protein binding	intracellular
1628133_at	CG5204-RA	CG5204	CG5204	FBgn0032473	34706	2.02777	2.19261	1.98872	2.50733	2.23964	2.19121	3.30649	3.76646	4.03067	3.18315	2.8393	3.42521	2.35218	0.0006962	0.0320252	1.88368	3.54969	2.7116	2.71499	2.39505	2.51146	2.00414	2.30355	-1.33001	0.460803	0.982648		zinc ion binding	intracellular
1635049_at	CG13877-RB	CG13877	CG13877	FBgn0035112	38036	7.85166	7.62988	7.8599	7.40218	7.24955	7.59863	8.50151	7.98374	8.76231	9.55767	9.35316	8.83168	2.35062	0.0040965	0.0813803	7.25395	7.45484	8.41688	7.70856	7.9162	8.11389	8.15961	8.06323	1.2787	0.388056	0.982648		protein binding
1631813_at	CG3224-RA	CG3224	CG3224	FBgn0029885	31600	6.04791	6.3501	9.01743	6.63289	6.2088	6.85143	8.73694	8.94777	8.99555	6.7954	6.94463	8.08406	2.34995	0.135245	0.438527	6.79532	6.48253	7.51677	6.93154	6.92353	7.43151	7.11971	7.15825	1.17016	0.541482	0.982648	biological_process	metal ion binding // molecular_function // nucleic acid binding // protein binding // zinc ion binding	cellular_component // intracellular	yes
1633795_a_at	CG17124-RA	CG17124	CG17124	FBgn0032297	34485	8.52237	8.23452	9.33133	9.12118	9.00387	8.84265	10.1672	10.4444	10.0906	9.88165	9.79218	10.0752	2.34983	0.000719215	0.0324537	9.59769	9.59727	9.89199	9.69565	9.57915	9.91496	9.78251	9.75887	1.0448	0.671667	0.986213	regulation of phosphorylation	phosphoprotein phosphatase inhibitor activity // protein binding	cytoplasm
1640834_at	CG33002-RA	mRpL27	mitochondrial ribosomal protein L27	FBgn0053002	318825	6.83115	6.85226	9.37928	7.22058	7.07435	7.47152	9.39823	9.47787	9.64712	7.4648	7.52233	8.70207	2.34656	0.112913	0.402327	6.76535	7.49666	8.42494	7.56232	7.52006	7.46813	7.08065	7.35628	-1.15351	0.701309	0.986213	translation	protein binding // structural constituent of ribosome	intracellular // mitochondrial large ribosomal subunit // ribosome	yes
1632980_at	CG3902-RA	CG3902	CG3902	FBgn0036824	40059	8.49199	8.32881	10.3643	8.81077	9.51498	9.10218	10.5498	10.5636	10.5155	9.83185	10.2014	10.3324	2.34608	0.0154488	0.148471	9.31461	8.85503	8.82761	8.99908	9.04562	9.05749	9.51285	9.20532	1.15367	0.402521	0.982648	metabolic process // oxidation reduction	FAD binding // acyl-CoA dehydrogenase activity // oxidoreductase activity // oxidoreductase activity, acting on the CH-CH group of donors // short-branched-chain-acyl-CoA dehydrogenase activity
1638640_at	CG15576-RB	CG15576	CG15576	FBgn0029700	31369	3.77067	3.22046	1.81485	2.28484	2.5275	2.72366	5.06904	4.80888	3.7863	3.57862	2.5266	3.95389	2.34603	0.0643049	0.305134	2.65096	2.47004	2.22417	2.44839	2.46545	2.47199	2.86143	2.59962	1.11052	0.448322	0.982648		protein binding		yes
1635124_at	CG3258-RA	ase	Asense	FBgn0000137	30985	1.18507	2.05555	1.41393	2.14242	3.2815	2.01569	3.03087	1.96762	2.30648	5.2645	3.65947	3.24579	2.34582	0.111811	0.400643	1.86613	1.72722	1.47503	1.68946	1.28591	1.73868	2.20701	1.74387	1.03843	0.860079	0.995523	bristle morphogenesis // cell differentiation // central nervous system development // multicellular organismal development // nervous system development // neuroblast fate determination // peripheral nervous system development // regulation of transcription // regulation of transcription, DNA-dependent	DNA binding // RNA polymerase II transcription factor activity // protein binding // transcription factor activity // transcription regulator activity	nucleus	yes
1623535_at	CG7164-RA	CG7164	CG7164	FBgn0031946	34061	4.02202	3.82499	3.60469	3.30253	2.90423	3.53169	6.30648	5.91238	4.62798	3.83658	3.12491	4.76167	2.34563	0.0883778	0.358117	3.02836	3.73655	4.33754	3.70082	3.82426	3.74209	3.88907	3.81847	1.08497	0.772728	0.989072		protein binding		yes
1625759_at	CG18801-RA	Ku80	Ku80	FBgn0041627	34930	3.91355	3.94185	6.11991	4.21634	4.77346	4.59302	5.77929	5.86956	6.56554	5.53278	5.3558	5.82059	2.34173	0.0286652	0.198157	4.93365	5.14708	5.385	5.15524	5.57521	6.02371	5.66058	5.75317	1.51354	0.0343232	0.824067	double-strand break repair via nonhomologous end joining // telomere maintenance	ATP-dependent DNA helicase activity // ATPase activity, uncoupled // DNA binding // binding // hydrolase activity // protein binding // single-stranded DNA-dependent ATP-dependent DNA helicase activity	nucleus // single-stranded DNA-dependent ATP-dependent DNA helicase complex
1627833_at	CG10546-RA	Cralbp	Cellular retinaldehyde binding protein	FBgn0035636	38651	3.08136	3.18107	3.90443	1.67234	2.0461	2.77706	4.43416	4.41091	4.75286	3.33692	3.08381	4.00373	2.34027	0.0472351	0.258953	2.80513	2.75413	2.6112	2.72349	2.7299	2.45646	2.13886	2.44174	-1.21567	0.193309	0.974628	transport	retinal binding // transporter activity	intracellular
1626365_at	CG33322-RA	CG33322	CG33322	FBgn0053322	2768932	1.8247	1.88303	1.86357	1.88841	2.7456	2.04106	4.43348	3.89053	2.03968	3.17481	2.79982	3.26766	2.34015	0.0267699	0.1932	1.62939	1.82951	1.99743	1.81878	2.05304	2.37812	2.18468	2.20528	1.30722	0.0531254	0.901032	signal transduction	molecular_function	intracellular
1623894_a_at	CG8086-RA	CG8086	CG8086	FBgn0032010	34131	5.14693	4.07222	3.57836	1.647	3.54744	3.59839	6.1407	5.10457	4.43112	4.22874	4.21375	4.82378	2.33818	0.10724	0.390865	2.91948	2.6536	3.97808	3.18372	3.02194	3.4683	3.49599	3.32874	1.10575	0.754351	0.988451		protein binding	nuclear pore	yes
1636085_at		CG18143	CG18143	FBgn0037219	40528	7.72607	7.44195	8.99332	8.25604	8.5562	8.19472	9.55598	9.31106	9.58314	9.34428	9.30551	9.41999	2.338	0.00266464	0.0659271	8.73151	8.65256	8.90783	8.76397	8.71313	8.77725	8.74335	8.74458	-1.01353	0.815216	0.991291
1634190_a_at	CG6138-RA	CG6138	CG6138	FBgn0032268	34454	3.10786	3.22741	2.91259	2.87209	3.66216	3.15642	5.42979	5.49163	3.94227	3.72654	3.31768	4.38158	2.33781	0.0323031	0.212044	2.83808	3.06432	3.22341	3.04194	3.90613	3.10835	2.65775	3.22408	1.13457	0.65816	0.986213
1633817_at	CG6646-RA	DJ-1alpha	DJ-1alpha	FBgn0033885	36543	3.11434	3.50732	3.66818	2.32029	2.78167	3.07836	4.97671	4.65629	4.24165	4.04106	3.59876	4.30289	2.3368	0.00721204	0.10391	3.18955	3.94914	3.87926	3.67265	4.40662	4.25999	3.4849	4.0505	1.29941	0.370489	0.982648	response to oxidative stress
1641426_at	CG13843-RA	CG13843	CG13843	FBgn0038993	42668	4.93285	3.96306	2.77716	3.10351	2.99682	3.55468	5.69682	4.75805	4.63778	4.74509	4.05118	4.77778	2.33448	0.033848	0.217658	4.24766	3.66845	4.10249	4.0062	4.07125	4.32303	5.2787	4.55766	1.46557	0.246767	0.980565		protein binding
1636890_at	CG31029-RA	CG31029	CG31029	FBgn0051029	318562	3.65903	3.74944	3.95274	3.89149	4.33236	3.91701	6.18611	5.6886	4.95514	4.88082	3.98628	5.13939	2.33331	0.0145234	0.144289	3.96173	4.18685	3.90108	4.01655	4.3404	5.90872	4.35509	4.86807	1.8044	0.181808	0.974628		protein binding
1634057_at	CG7707-RA	CG7707	CG7707	FBgn0036703	39923	1.96074	1.66241	1.52945	3.39695	1.74324	2.05856	4.62225	3.64466	2.99402	2.9385	2.20229	3.28034	2.33235	0.0502773	0.267762	1.90894	1.51426	1.64623	1.68981	1.52365	2.11918	2.54125	2.06136	1.29374	0.306408	0.982648				yes
1635233_at	CG15258-RA	CG15258	CG15258	FBgn0032563	34904	2.51305	4.42842	2.29549	2.47446	2.58302	2.85889	4.81998	4.5852	2.97804	3.54484	4.46958	4.07953	2.3305	0.0496115	0.265979	2.27646	2.70497	3.03657	2.67267	2.9965	2.76596	2.13296	2.63181	-1.02873	0.909924	0.998043
1629035_at	CG12290-RA	CG12290	CG12290	FBgn0039419	43182	6.78964	6.44121	7.79472	6.95457	7.02441	7.00091	8.74895	9.01094	8.72977	6.89893	7.71719	8.22116	2.32986	0.0280346	0.19671	7.031	6.49033	6.3341	6.61848	6.42296	5.8351	6.6824	6.31349	-1.23541	0.40472	0.982648	G-protein coupled receptor protein signaling pathway	G-protein coupled receptor activity	integral to membrane
1630967_at	CG13385-RA	CG13385	CG13385	FBgn0032039	34164	1.63383	2.07587	1.90686	1.74336	1.97754	1.86749	4.29267	3.71371	3.01168	2.90429	1.51404	3.08728	2.32912	0.0328542	0.213587	1.59221	1.786	2.03655	1.80492	1.58835	1.48153	1.88748	1.65245	-1.11147	0.437421	0.982648
1629558_at	CG15657-RA	CG15657	CG15657	FBgn0034595	37408	4.5793	6.12044	4.19843	4.74208	3.74265	4.67658	7.06761	6.46447	5.83884	5.05836	5.04797	5.89545	2.32764	0.0619724	0.2984	3.54158	3.92778	4.07485	3.84807	5.5806	4.84921	4.96228	5.1307	2.43282	0.00985433	0.669388
1633284_at	CG17611-RA	eIF6	eIF6	FBgn0034915	37776	6.45703	6.15428	8.83923	6.67609	6.3976	6.90485	8.60267	8.76492	8.82198	7.06199	7.36342	8.123	2.32648	0.0843712	0.350735	6.74323	6.23577	6.83224	6.60375	6.70388	7.18379	6.93257	6.94008	1.26254	0.220368	0.974628	mature ribosome assembly // translation // translational initiation	ribosome binding // translation initiation factor activity	cytosol	yes
1630811_at	CG31624-RA	CG31624 /// DsimGD21644	CG31624 /// CG31624	FBgn0051624	35393	1.40725	2.47453	1.12965	1.48521	1.66284	1.6319	4.1252	3.94012	1.93418	2.7346	1.50612	2.84804	2.32326	0.0655891	0.308349	1.2522	1.23882	1.50184	1.33095	1.41998	2.75456	1.69754	1.95736	1.54372	0.206117	0.974628		metal ion binding // zinc ion binding		yes
1632583_at	CG13539-RA	CG13539	CG13539	FBgn0034833	37680	1.71704	2.58413	2.32795	1.73974	2.43806	2.16138	5.002	3.20039	3.28948	2.98872	2.40575	3.37727	2.32283	0.0324667	0.212322	2.43205	2.41234	2.12616	2.32352	2.38939	2.78327	2.69989	2.62418	1.23171	0.12502	0.96731
1624357_at	CG7676-RA	cona	corona	FBgn0038612	42213	1.26707	1.35766	2.51082	1.87764	1.66124	1.73489	3.74301	5.52951	1.68806	2.35092	1.44148	2.9506	2.32255	0.162646	0.482958	1.67976	1.30959	1.55096	1.51344	1.5394	1.2827	1.64246	1.48819	-1.01766	0.876408	0.996001	synapsis // synaptonemal complex assembly	protein binding	synaptonemal complex	yes
1640752_at						2.19138	2.40438	2.29201	2.86789	1.90579	2.33229	5.21064	3.93095	2.72499	3.91535	1.9552	3.54743	2.32163	0.0699363	0.318997	1.99768	2.84706	2.75708	2.53394	2.31889	2.94608	1.97481	2.41326	-1.08725	0.773374	0.989072				yes
1636973_at	CG7390-RA	smp-30	Drosophila cold acclimation gene	FBgn0038257	41786	7.32397	7.6032	5.83239	6.33215	7.35276	6.88889	7.81971	8.081	7.92009	8.03828	8.65915	8.10365	2.32101	0.0114422	0.128088	8.42157	9.3599	8.76305	8.84817	9.75387	9.57569	9.7664	9.69865	1.8031	0.0389208	0.850641
1641418_at	CG2955-RA	CG2955	CG2955	FBgn0031585	33622	3.88727	2.63997	2.62806	3.08445	3.34605	3.11716	5.07829	4.80543	3.69399	4.94259	3.13296	4.33065	2.31898	0.0280907	0.196723	3.57005	2.98597	2.57169	3.04257	2.41759	3.70644	3.40167	3.17523	1.09632	0.797938	0.989345		structural constituent of cytoskeleton
1631515_at	CG11877-RA	CG11877	CG11877	FBgn0039636	43438	6.42219	6.16587	6.56292	6.11297	3.49132	5.75105	7.411	7.62012	7.6536	6.2684	5.8618	6.96298	2.31647	0.113813	0.403929	6.71939	6.49775	7.15441	6.79052	6.46062	6.64634	6.98221	6.69639	-1.06742	0.721414	0.986775				yes
1630388_at	CG31050-RA	CG8494	CG8494	FBgn0051050	318571|36580	2.11042	1.61997	1.79196	2.64909	1.9812	2.03053	4.11434	3.84762	2.69227	3.60129	1.9504	3.24118	2.31443	0.0246204	0.185161	1.97149	2.57318	2.15182	2.23216	1.99837	2.48472	2.05544	2.17951	-1.03717	0.833865	0.992615	biological_process // nervous system development // ubiquitin-dependent protein catabolic process	molecular_function // ubiquitin thiolesterase activity	cellular_component
1624363_at	CG15201-RA	CG15201	CG15201	FBgn0030272	32053	8.72167	8.29993	9.41421	9.21786	8.68254	8.86724	10.5644	10.6799	10.3987	9.29537	9.4426	10.0762	2.31169	0.0092539	0.116146	8.79978	9.1867	9.13595	9.04081	9.51388	9.71091	9.74742	9.6574	1.53325	0.0120617	0.688143
1623202_at	CG14113-RA	CG14113	CG14113	FBgn0040814	50287	2.63428	4.73362	2.5009	2.4092	2.05526	2.86665	4.82823	4.80962	2.94957	4.84849	2.93964	4.07511	2.31091	0.105989	0.388532	2.11974	2.29521	2.43498	2.28331	2.8028	3.00173	2.77193	2.85882	1.4902	0.00774553	0.627286		protein binding		yes
1630730_at	CG6808-RA	CG6808	CG6808	FBgn0037921	41394	3.97641	3.31777	4.96198	3.07031	5.46634	4.15856	5.12596	5.26684	5.79368	5.08784	5.55987	5.36684	2.31061	0.0365376	0.227268	4.88923	4.95298	5.21622	5.01948	5.05385	5.22116	4.81121	5.02874	1.00644	0.955353	0.998316		nucleic acid binding // protein binding // zinc ion binding	intracellular // nucleus
1625975_at	CG31052-RA	Nha2	Na[+]/H[+] hydrogen antiporter 2	FBgn0051052	42710	7.94992	8.38826	9.03677	8.51756	8.15734	8.40997	9.8846	9.66573	9.99467	9.34769	9.19589	9.61772	2.30976	0.000997257	0.0397122	7.67422	7.46172	7.50453	7.54682	8.75673	9.06778	8.7481	8.85754	2.48064	0.000447018	0.256724	cation transport // transmembrane transport // transport	protein binding // solute:hydrogen antiporter activity	Golgi apparatus // brush border // integral to membrane
1631598_at	CG3184-RA	CG3184	CG3184	FBgn0029892	31608	5.69237	3.98259	5.77843	4.41369	4.27789	4.82899	6.2554	6.647	6.80005	5.1375	5.34225	6.03644	2.30928	0.044314	0.250791	5.68363	6.43618	6.72909	6.28297	5.74277	6.59957	6.10873	6.15036	-1.09628	0.755837	0.988451
1632070_at	CG4414-RA	Ugt58Fa	lectin-58Fg	FBgn0040091	37590	6.37602	6.61394	7.1015	5.77455	5.94403	6.36201	7.56838	7.77234	7.5268	7.13118	7.84853	7.56945	2.30927	0.00201606	0.0566889	4.86236	5.57538	5.02186	5.1532	4.65228	5.16398	4.35881	4.72502	-1.34553	0.251154	0.981515	metabolic process	glucuronosyltransferase activity // transferase activity // transferase activity, transferring glycosyl groups // transferase activity, transferring hexosyl groups
1623030_at	CG11726-RA	CG11726	CG11726	FBgn0036156	39275	1.74	1.68792	1.59066	2.08845	2.07529	1.83646	3.06862	2.85372	3.25922	3.67787	2.35736	3.04336	2.3084	0.00106258	0.0413511	1.38498	1.7524	1.77596	1.63778	2.73293	2.42396	1.90732	2.35474	1.64371	0.0578726	0.913241		mRNA binding // nucleic acid binding // nucleotide binding // protein binding
1634694_at	CG12169-RA	Ppm1	CG12169	FBgn0035143	38071	3.04207	3.29308	2.95985	3.40336	2.83994	3.10766	4.45904	4.74118	3.47688	4.82558	4.0688	4.3143	2.30799	0.00203444	0.0570138	2.61926	2.96163	3.29967	2.96019	3.24089	3.42041	2.81657	3.15929	1.14798	0.495405	0.982648	protein amino acid dephosphorylation	catalytic activity // hydrolase activity // metal ion binding // phosphoprotein phosphatase activity // protein serine/threonine phosphatase activity	protein serine/threonine phosphatase complex
1628613_a_at	CG30492-RA	CG30492	CG30492	FBgn0050492	35698|35699	5.89469	6.02392	6.11521	5.11439	5.37405	5.70445	6.69212	6.30079	6.84975	6.99065	7.7024	6.90714	2.30168	0.00402844	0.0807179	6.57999	6.14863	5.45252	6.06038	6.52058	5.40062	6.50158	6.14093	1.05742	0.878603	0.996001	inter-male aggressive behavior	zinc ion binding
1632725_at	CG6691-RA	ttm3	CG6691	FBgn0032971	35437	1.23849	1.74555	1.20109	1.98822	2.13841	1.66235	4.38805	3.50127	1.88026	2.33895	2.21456	2.86462	2.30101	0.0449122	0.252418	1.73018	1.65178	1.83376	1.73857	1.39281	1.91529	1.77112	1.69307	-1.03204	0.795753	0.989345	mitochondrial membrane organization // protein amino acid dephosphorylation // protein transport // transmembrane transport // transport	protein serine/threonine phosphatase activity // protein tyrosine phosphatase activity	integral to membrane // membrane // mitochondrial inner membrane // mitochondrial inner membrane presequence translocase complex // mitochondrion
1640535_s_at						2.95543	4.26813	2.75135	2.5592	1.91886	2.89059	5.47891	5.25306	2.73753	4.62383	2.36488	4.09164	2.29907	0.149486	0.461935	1.89216	1.78534	1.54145	1.73965	2.60103	2.96194	1.81102	2.458	1.6453	0.113299	0.961837				yes
1638975_at	CG13876-RA	CG13876	CG13876	FBgn0035109	38031	4.98854	4.46643	5.77497	3.64395	3.0007	4.37492	5.90341	5.77599	5.86325	5.13137	5.20496	5.5758	2.2988	0.048495	0.262834	5.33808	5.47108	5.63716	5.48211	5.92826	6.49345	5.78142	6.06771	1.50067	0.0663211	0.928727	amine metabolic process // oxidation reduction	amine oxidase activity // copper ion binding // oxidoreductase activity // quinone binding
1631167_at	CG5023-RA	CG5023	CG5023	FBgn0038774	42400	8.88574	8.74992	11.8224	8.98095	8.56289	9.40037	11.8879	11.8859	11.3734	8.89149	8.96629	10.601	2.29838	0.228191	0.56186	8.83309	8.96016	9.39173	9.06166	8.54272	9.11119	8.8974	8.85044	-1.15767	0.422767	0.982648	actomyosin structure organization	actin binding		yes
1641138_at	CG5755-RA	CG5755	CG5755	FBgn0032664	35081	2.07228	1.82565	1.71586	1.99043	2.2241	1.96566	4.44943	3.54448	2.14991	2.97162	2.71394	3.16588	2.29773	0.0173734	0.157315	1.82115	1.67575	2.33649	1.94446	1.90387	2.00043	2.14427	2.01619	1.05097	0.752432	0.988124	transmembrane transport // transport	binding	integral to membrane // membrane
1632352_a_at	CG30007-RB	CG30007	CG30007	FBgn0050007	36027	4.6302	3.18406	4.32128	4.02003	4.69249	4.16961	5.9541	6.08452	5.89765	4.74459	4.15544	5.36726	2.29365	0.0355171	0.223457	5.94234	4.48259	3.6308	4.68524	4.43999	3.73772	4.09878	4.09216	-1.50846	0.4474	0.982648
1640075_a_at	CG3424-RA	path	pathetic	FBgn0036007	39106	10.0459	10.0457	9.55586	9.60514	10.0304	9.8566	10.9538	10.9121	10.6924	11.2601	11.4469	11.0531	2.29176	0.000133317	0.0126331	11.3841	11.4897	11.247	11.3736	11.6168	11.3665	11.5844	11.5226	1.10877	0.230595	0.974628	amino acid transport // growth // regulation of growth	amino acid transmembrane transporter activity	integral to membrane // membrane
1625005_s_at	CG1683-RA	Ant2	Adenine nucleotide translocase 2	FBgn0025111	32008	4.79179	5.25064	5.6457	4.3153	4.05533	4.81175	7.19636	6.66252	6.65665	5.47371	4.04984	6.00782	2.29114	0.096788	0.3742	5.67692	5.84787	5.29744	5.60741	4.79662	4.97428	5.57891	5.1166	-1.40523	0.16271	0.971634	ADP transport // ATP transport // transmembrane transport // transport	ATP:ADP antiporter activity // binding // protein binding // transmembrane transporter activity // transporter activity	integral to membrane // lipid particle // membrane // mitochondrial envelope // mitochondrial inner membrane	yes
1639819_at	CG6385-RA	CG6385	CG6385	FBgn0034276	37026	6.11516	6.37908	7.83638	5.55399	7.07433	6.59179	6.9966	7.20692	7.92732	8.20525	8.60288	7.78779	2.29105	0.0429495	0.246987	9.22746	9.3272	8.81889	9.12452	9.06756	9.11512	9.15709	9.11326	-1.00784	0.946485	0.998316	glycine catabolic process // oxidation reduction	aminomethyltransferase activity // oxidoreductase activity // sarcosine dehydrogenase activity // transferase activity	cytoplasm
1624908_at		CG33090	CG33090	FBgn0028918	34833|34835	2.17467	2.22586	2.45069	2.04279	3.12548	2.4039	4.82996	3.7791	3.52019	4.2552	1.61407	3.5997	2.29073	0.0720131	0.323871	3.87567	4.72998	3.5585	4.05472	5.34259	4.53548	5.50898	5.12902	2.1057	0.0803333	0.949767	O-glycoside catabolic process // bile acid metabolic process // glucosylceramide catabolic process	beta-glucosidase activity // glucosylceramidase activity	integral to membrane	yes
1640628_at	CG13326-RA	CG13326	CG13326	FBgn0033794	36439	1.55579	1.57986	1.36462	0.98501	1.72638	1.44233	3.69908	2.8628	3.09185	1.69675	1.83506	2.63711	2.28909	0.0179226	0.160373	1.48675	1.64794	1.48781	1.54083	1.58078	1.61044	1.47416	1.55513	1.00996	0.843057	0.99286	biological_process	binding	cellular_component
1629176_at	CG10728-RA	vls	Valois	FBgn0003978	35289	4.99954	5.77935	7.38984	5.0473	4.5272	5.54865	6.98663	7.13287	7.34417	6.22776	6.02124	6.74253	2.28768	0.0677946	0.313345	5.28951	7.77427	5.69029	6.25136	5.83183	5.82806	5.66311	5.77433	-1.39187	0.570178	0.982648	cell differentiation // cellularization // embryonic pattern specification // mitosis // multicellular organismal development // oogenesis // pole plasm assembly	SUMO binding // protein binding	P granule // cytoplasm // pole plasm	yes
1629535_at	CG14861-RA	CG14861	CG14861	FBgn0038280	41810	2.03485	1.63066	1.67935	1.63505	2.10346	1.81667	4.14213	4.0273	1.90755	2.72827	2.24708	3.01047	2.28753	0.0345832	0.220384	2.36554	2.19178	2.14483	2.23405	2.38901	3.36508	2.83405	2.86271	1.54613	0.0960517	0.961837		calcium ion binding
1630096_at	CG2533-RA	CG2533	CG2533	FBgn0030319	32110	2.91108	3.1981	3.25215	3.07903	3.55568	3.19921	5.08342	5.29996	4.52347	4.04565	3.00657	4.39181	2.28565	0.0226223	0.178477	3.71919	3.73635	3.53506	3.66353	3.13123	2.73639	4.03381	3.30048	-1.28615	0.403872	0.982648
1623842_a_at	CG1830-RB	PhKgamma	phosphorylase kinase gamma	FBgn0011754	32120	6.75029	6.78782	8.63185	7.30066	6.76112	7.24635	8.92181	8.81424	8.80796	7.67557	7.96841	8.4376	2.28351	0.0275906	0.195861	7.82367	7.51613	7.64992	7.66324	7.52709	7.03753	7.58124	7.38195	-1.21528	0.221641	0.974628	embryonic morphogenesis // glucose catabolic process // glycogen biosynthetic process // protein amino acid phosphorylation	ATP binding // calmodulin binding // kinase activity // nucleotide binding // phosphorylase kinase activity // protein kinase activity // protein serine/threonine kinase activity	phosphorylase kinase complex
1626164_at	CG31380-RA	CG31380	CG31380	FBgn0051380	318701	4.4585	3.90213	5.23118	4.90469	4.01662	4.50262	5.61819	5.50061	6.05148	5.71554	5.57685	5.69253	2.28139	0.00234985	0.0610565	3.75368	3.59962	3.58738	3.64689	3.23475	2.85308	2.84599	2.97794	-1.58992	0.00859571	0.633016
1640303_a_at	CG8588-RE	pst	pastrel	FBgn0035770	38818	10.915	10.9106	10.8242	10.8747	10.619	10.8287	11.9654	12.0026	11.8644	12.2021	12.0583	12.0186	2.28131	3.45714e-07	0.000545998	11.8487	11.9639	11.801	11.8712	11.8086	11.7363	12.0081	11.851	-1.01412	0.841104	0.992707	learning or memory // olfactory learning	molecular_function	cytosol // lipid particle
1634324_at	CG34029-RA	CG34029	CG34029	FBgn0054029	3885592	2.38242	2.40667	2.05601	2.46905	2.6475	2.39233	4.88341	4.52412	2.55361	2.74503	3.19515	3.58026	2.27826	0.0394735	0.236025	2.36955	2.52985	2.17632	2.35857	2.58838	2.01984	2.27153	2.29325	-1.04632	0.752827	0.988148	biological_process	molecular_function	cellular_component
1632028_a_at	CG15441-RA	Gs1l	GS1-like protein	FBgn0019982	33653	6.73076	6.47118	7.64781	6.73132	7.18327	6.95287	8.42904	8.64087	8.34355	7.46691	7.81719	8.13951	2.27623	0.00420081	0.0823567	7.20113	7.50263	7.35688	7.35355	7.45431	7.98364	7.18163	7.53986	1.13785	0.499164	0.982648	metabolic process	catalytic activity // hydrolase activity
1638114_at	CG13022-RB	CG13022	CG13022	FBgn0036679	39896	2.67258	2.859	3.07117	3.76108	3.94766	3.2623	4.8907	3.89152	5.53185	3.47266	4.45774	4.44889	2.27615	0.0275789	0.195861	4.01026	2.91634	4.38963	3.77208	3.95898	2.59926	2.54384	3.03403	-1.66792	0.312844	0.982648		protein binding
1637700_s_at	CG10315-RA	eIF2B-delta	eIF2B-delta	FBgn0034858	37706	4.74428	4.50725	6.18234	5.14418	5.34811	5.18523	6.71632	6.81403	6.95498	5.68524	5.68269	6.37065	2.2743	0.0190427	0.164493	5.10675	5.00279	5.54584	5.21846	5.30911	4.85695	4.87679	5.01428	-1.15203	0.410521	0.982648	cellular metabolic process // translational initiation	protein binding // translation initiation factor activity	cytosol // eukaryotic translation initiation factor 2B complex
1624605_at	CG34175-RA	CG34175		FBgn0085204	5740264	2.90521	3.22485	3.12866	2.95159	3.0037	3.0428	5.57104	4.04779	4.89314	3.38008	3.24261	4.22693	2.27226	0.0299289	0.203569	3.37885	2.98316	2.98243	3.11481	2.6962	3.01693	4.14898	3.28737	1.12705	0.726608	0.986775
1626023_at	CG14932-RB	CG14932	CG14932	FBgn0032375	34589	1.57043	1.78821	2.13746	1.67041	2.0419	1.84168	4.40335	4.70834	2.03292	2.43496	1.5409	3.02409	2.26956	0.107306	0.390906	1.95127	1.93381	1.73988	1.87499	1.8259	1.8618	1.59978	1.76249	-1.0811	0.349903	0.982648		protein binding		yes
1632090_at	CG7570-RA	hale	hale-bopp	FBgn0036924	40183	2.69252	2.66478	2.26494	2.04443	2.60394	2.45412	4.20324	3.53523	3.96676	2.88819	3.58382	3.63545	2.26785	0.00180193	0.0535172	2.34154	2.34488	3.2781	2.65484	2.35532	2.61767	2.49115	2.48805	-1.12256	0.630464	0.982648	biological_process	molecular_function // protein binding	cellular_component
1639078_at		CG42255	CG32092	FBgn0052094	39334	5.1036	5.11555	6.19057	6.28138	5.44625	5.62747	6.68872	6.56775	5.94191	7.41911	7.41823	6.80714	2.26526	0.0144963	0.144217	6.54628	5.62133	5.61649	5.92803	5.90463	4.96907	5.5208	5.46483	-1.3786	0.323223	0.982648		calcium ion binding // metalloendopeptidase activity	microtubule associated complex
1633823_at	CG5781-RA	CG5781	CG5781	FBgn0032448	34678	1.89145	1.76661	2.35701	2.50108	2.19369	2.14197	4.94515	4.18719	3.49106	2.41326	1.57067	3.32147	2.26498	0.0935876	0.3676	1.69878	2.00282	1.87203	1.85788	1.92066	1.88028	1.91548	1.90547	1.03354	0.620995	0.982648				yes
1626167_at	CG11125-RA	CG11125	CG11125	FBgn0033174	35669	3.45347	4.45275	5.52602	4.19527	5.3807	4.60164	6.04223	6.37619	5.59079	5.66062	5.22754	5.77947	2.26237	0.0261934	0.190955	3.44948	3.52712	3.35657	3.44439	3.76387	4.44829	3.70698	3.97305	1.44259	0.0954439	0.961837
1637105_at	CG8643-RA	rgr	regular	FBgn0033310	35843	4.71926	5.55126	4.42334	4.09161	4.41722	4.64054	6.05237	5.99939	6.13303	5.35102	5.55329	5.81782	2.2615	0.00380303	0.0780877	4.00527	4.758	4.81604	4.52644	4.71839	4.36487	4.6848	4.58935	1.04458	0.835744	0.992703	regulation of transcription	nucleic acid binding // transcription factor activity // zinc ion binding	intracellular // nucleus
1636217_at		kappaB-Ras	CG1669 [Source:FlyBase;GeneId:FBgn0040513]	FBgn0040513|FBgn0050503	246656|35667	9.56097	9.61102	10.9275	9.39803	9.47433	9.79437	11.6153	11.9168	11.5051	9.852	9.96858	10.9715	2.26131	0.0547252	0.281129	9.69434	9.97652	10.2863	9.9857	9.63617	10.164	9.62887	9.80969	-1.12976	0.514167	0.982648	lipid catabolic process // negative regulation of I-kappaB kinase/NF-kappaB cascade // phospholipid metabolic process // protein transport // small GTPase mediated signal transduction	GTP binding // calcium ion binding // hydrolase activity // nucleotide binding // phospholipase A2 activity // protein binding	extracellular region // intracellular	yes
1628487_s_at	CG1216-RA	mri	mrityu	FBgn0035107	38028	6.89893	6.94992	8.44345	7.8261	8.02311	7.6283	9.30942	9.25164	9.22544	8.28287	7.95791	8.80546	2.2613	0.0223198	0.177401	7.80418	8.03992	8.57456	8.13955	8.17501	8.61394	8.18443	8.32446	1.13674	0.531057	0.982648	autophagic cell death // potassium ion transport // salivary gland cell autophagic cell death	glycerol kinase activity // protein binding // transferase activity // voltage-gated potassium channel activity	membrane // voltage-gated potassium channel complex
1627447_at	CG14759-RA	CG14759	CG14759	FBgn0033278	35803	3.15794	2.12551	2.06839	2.74259	1.82268	2.38342	5.32778	4.11757	3.02165	3.48332	1.85094	3.56025	2.26079	0.0973477	0.374758	3.0721	3.0595	2.56571	2.8991	2.39275	3.376	2.26886	2.6792	-1.16465	0.601076	0.982648				yes
1629144_at	CG15440-RA	CG15440	CG15440	FBgn0031607	33652	5.81817	6.44344	6.58226	5.31325	5.54383	5.94019	7.50809	7.4465	7.44934	6.39015	6.78926	7.11667	2.26024	0.00788306	0.108858	6.80186	6.94382	7.36082	7.0355	6.81003	7.54688	6.68308	7.01333	-1.01549	0.947642	0.998316	nuclear mRNA splicing, via spliceosome	nucleic acid binding // nucleotide binding // protein binding
1637219_at	CG1690-RA	CG1690	CG1690	FBgn0033442	36004	2.43264	2.35912	2.29615	2.34079	2.7981	2.44536	4.45043	4.4938	3.43551	3.53516	2.19008	3.621	2.25892	0.025777	0.189301	2.23313	2.51281	1.92652	2.22415	2.4515	2.67026	3.22546	2.78241	1.47249	0.122568	0.96731
1632324_at	CG11201-RB	CG11201	CG11201	FBgn0031853	33946	2.61446	2.42208	2.16221	2.19254	1.6527	2.2088	4.26395	3.74755	4.08112	2.50751	2.31963	3.38395	2.25817	0.0274722	0.195687	2.3499	2.49687	2.5473	2.46469	2.32739	2.41785	2.41776	2.38767	-1.05484	0.310835	0.982648	axoneme assembly // cell differentiation // cilium assembly // protein modification process // protein polyglycylation // sperm individualization // spermatogenesis	ligase activity // protein binding // protein-glycine ligase activity // protein-glycine ligase activity, elongating // protein-glycine ligase activity, initiating // tubulin-tyrosine ligase activity	cilium axoneme // cytoplasm // cytoskeleton // microtubule // microtubule cytoskeleton // nucleus
1623115_at	CG14071-RA	CG14071	CG14071	FBgn0032312	34507	2.06857	3.34657	1.41693	2.00532	1.46005	2.05949	5.08369	2.86735	3.39001	2.39069	2.44003	3.23435	2.25772	0.0886789	0.358117	1.35571	1.63559	1.69553	1.56228	1.72532	1.91365	1.47767	1.70555	1.10441	0.431715	0.982648		protein binding		yes
1631461_at	CG32061-RA	CG32061	CG32061	FBgn0052061	39196	1.91797	1.72044	1.45976	1.99946	1.18981	1.65749	3.6711	2.8778	3.33434	1.90367	2.37225	2.83183	2.2569	0.0102911	0.121442	1.61763	1.57234	1.93478	1.70825	1.81646	1.94813	2.28221	2.0156	1.23743	0.161985	0.971634
1632421_at	CG9531-RA	CG9531	CG9531	FBgn0031817	33902	3.88645	2.8751	5.01524	4.00763	4.02218	3.96132	5.29581	5.20014	5.74793	4.7768	4.65712	5.13556	2.25674	0.0170774	0.156884	3.95814	4.10375	4.28249	4.11479	4.80563	4.00279	4.00067	4.2697	1.11335	0.614334	0.982648	methylation // oxidation reduction // protein amino acid methylation	methyltransferase activity // nucleic acid binding // oxidoreductase activity // oxygen-dependent protoporphyrinogen oxidase activity // protein binding // protein methyltransferase activity // transferase activity
1636688_at	CG9081-RA	Cyp4s3	Cyp4s3	FBgn0030615	32444	4.11472	4.82667	3.82135	2.46017	2.93937	3.63246	4.86283	4.85685	5.44651	3.75556	5.10797	4.80594	2.25556	0.0496606	0.266018	5.49311	5.96086	5.90204	5.78534	6.08492	5.5562	6.61806	6.08639	1.23205	0.42593	0.982648	oxidation reduction	electron carrier activity // heme binding // iron ion binding // metal ion binding // monooxygenase activity // oxidoreductase activity // protein binding	endoplasmic reticulum // endoplasmic reticulum membrane // membrane // microsome
1628598_s_at	CG1250-RA	sec23	sec23	FBgn0037357	40694	7.96422	8.03013	9.55907	8.66033	8.60907	8.56456	10.0894	10.23	10.0927	9.16483	9.11287	9.73797	2.25543	0.0145629	0.144289	8.24277	8.77568	8.41494	8.4778	8.49613	8.54477	8.5152	8.5187	1.02876	0.808091	0.99004	ER to Golgi vesicle-mediated transport // Golgi organization // chitin-based larval cuticle pattern formation // intracellular protein transport // larval chitin-based cuticle development // negative regulation of dendrite morphogenesis // protein transport // transport	GTPase activator activity // protein binding // zinc ion binding	COPII vesicle coat // ER to Golgi transport vesicle // Golgi stack // endoplasmic reticulum
1628202_at	CG7452-RA	Syx17	syntaxin	FBgn0035540	38541	6.96599	6.60759	7.97481	7.3406	7.29665	7.23713	8.5234	8.8616	8.63311	8.01173	8.01969	8.40991	2.25445	0.0032583	0.0727671	6.84311	7.04458	7.60365	7.16378	7.23537	7.79074	7.45028	7.49213	1.25558	0.304638	0.982648	neurotransmitter secretion // synaptic vesicle docking during exocytosis // vesicle-mediated transport	SNAP receptor activity // protein binding	membrane // plasma membrane
1638781_at	CG31913-RA	CG31913	CG31913	FBgn0051913	319023	4.01951	2.24416	2.27535	2.57202	2.51882	2.72597	5.93045	4.45562	3.48066	2.59961	3.02275	3.89782	2.253	0.123038	0.419799	2.07436	2.48033	3.07288	2.54252	2.34134	2.81711	2.61004	2.5895	1.0331	0.890726	0.996755	biological_process	molecular_function	cellular_component	yes
1624329_at	CG12192-RA	Klp59D	Klp59D	FBgn0034827	37674	1.52833	2.06108	1.45109	2.59813	1.89021	1.90577	4.39862	3.46269	2.29853	2.98075	2.24191	3.0765	2.25126	0.0317114	0.209991	1.9209	1.924	1.96095	1.93528	1.6591	1.85572	1.6938	1.73621	-1.14796	0.0324661	0.814964	microtubule-based movement	ATP binding // microtubule motor activity // motor activity // nucleotide binding	kinesin complex // microtubule
1636298_at	CG31093-RA	CG31093	CG31093	FBgn0051093	43116	1.49884	1.68033	1.52911	2.45614	1.69637	1.77216	4.44007	3.26629	2.30857	2.43237	2.26682	2.94282	2.25116	0.0320498	0.211199	1.88391	1.68918	1.75935	1.77748	1.75439	1.85488	1.97197	1.86041	1.05917	0.383571	0.982648
1635836_at	CG8072-RA	CG8072	CG8072	FBgn0036070	39181	2.44394	1.84995	2.02195	2.29585	2.53474	2.22929	2.50534	2.7601	6.43362	2.67101	2.62889	3.39979	2.25091	0.167146	0.490008	3.11976	5.82584	2.42065	3.78875	2.15036	1.95546	1.66382	1.92321	-3.64403	0.149646	0.969473			extracellular region	yes
1639389_at	CG16964-RA	CG16964	CG16964	FBgn0032385	34605	1.86879	1.78341	1.56373	1.52622	2.18052	1.78453	4.02412	2.93436	2.53445	2.70725	2.57372	2.95478	2.2505	0.00458422	0.0855938	1.55059	1.46372	1.99919	1.67117	1.74598	1.99646	2.45198	2.06481	1.3137	0.211632	0.974628
AFFX-r2-Dros-GAPDH-5_a_at						6.70563	7.00838	7.66263	6.19115	6.31598	6.77675	8.33659	8.09032	8.3359	7.40549	7.56633	7.94693	2.25039	0.00739684	0.105244	8.05617	7.98813	8.35517	8.13316	8.16512	8.3807	8.08029	8.2087	1.05376	0.627312	0.982648
1634765_at	CG14739-RA	CG14739	CG14739	FBgn0037987	41467	4.17908	2.92374	2.1731	2.53445	2.04252	2.77058	4.92349	4.48561	3.29169	4.53382	2.46139	3.9392	2.24797	0.0868325	0.355278	2.8305	2.21876	2.88621	2.64516	2.61379	2.69901	2.88145	2.73142	1.06161	0.724307	0.986775	post-translational protein modification // protein ubiquitination // regulation of protein metabolic process	ligase activity // protein binding // small conjugating protein ligase activity // ubiquitin-protein ligase activity		yes
1641232_s_at		CG6999	CG6999 [Source:FlyBase;GeneId:FBgn0030085]	FBgn0030085|FBgn0052706	318160|31837	6.15549	6.24536	7.58128	6.98641	6.86239	6.76619	8.09503	8.49679	8.12617	7.45685	7.49217	7.9334	2.24578	0.00756999	0.106114	5.29234	5.94365	6.01614	5.75071	6.09037	6.48534	6.16136	6.24569	1.4093	0.129972	0.96731	biological_process // regulation of alternative nuclear mRNA splicing, via spliceosome	nucleic acid binding // nucleotide binding // protein binding	cellular_component // nucleus
1637048_at	CG1662-RA	CG1662	CG1662	FBgn0030481	32296	7.25422	6.59113	8.28929	6.51166	7.09032	7.14732	8.75598	8.62386	8.73191	7.22471	8.23197	8.31369	2.24445	0.026458	0.191826	7.30231	7.79503	7.76471	7.62068	7.48654	8.06097	7.3421	7.62987	1.00639	0.974612	0.999195			integral to membrane // integral to peroxisomal membrane
1629242_x_at						4.38639	4.02678	4.09766	3.69105	2.82365	3.80511	4.98867	5.37385	5.29704	5.31922	3.87579	4.97091	2.24359	0.0173086	0.157315	5.46181	5.79515	5.10592	5.45429	5.15499	5.99357	6.05727	5.73528	1.21502	0.469798	0.982648
1625170_at	CG8001-RA	CG8001	CG8001	FBgn0035268	38224	5.87401	6.80233	6.23071	4.39134	4.59388	5.57845	7.0229	7.19145	7.45667	6.55788	5.48836	6.74345	2.24233	0.0805227	0.342244	6.23964	5.99035	6.19218	6.14072	6.81564	5.73713	5.99217	6.18165	1.02877	0.908471	0.998043				yes
1630191_at	CG32436-RA	CG32436	CG32436	FBgn0052436	40362	1.52237	2.03584	1.37314	1.91441	1.75202	1.71956	4.16487	3.13034	2.61746	2.34082	2.16638	2.88397	2.24143	0.0153866	0.148331	1.20729	1.77854	2.09153	1.69245	1.58809	2.18473	2.49036	2.08773	1.31519	0.34604	0.982648
1626760_at	CG2974-RB	CG2974	CG2974	FBgn0030178	31944	4.96638	5.71975	6.12866	3.43021	5.24076	5.09715	6.52975	6.87476	6.98718	5.11632	5.7979	6.26118	2.24083	0.0804103	0.342227	5.76941	5.60301	6.31216	5.89486	5.64038	6.38544	5.95721	5.99434	1.07139	0.759928	0.989072	biological_process	molecular_function	cellular_component	yes
1636543_a_at	CG1969-RA	CG1969	CG1969	FBgn0039690	43504	5.53456	5.89524	6.55599	4.67134	4.16604	5.36463	7.57806	7.18457	7.54862	5.14356	5.16915	6.52479	2.23482	0.139237	0.444558	6.46144	6.5646	6.67688	6.56764	6.52149	7.08319	5.97144	6.52537	-1.02973	0.903369	0.997417	metabolic process	N-acetyltransferase activity // acyltransferase activity // glucosamine 6-phosphate N-acetyltransferase activity // identical protein binding // transferase activity		yes
1637190_at	CG9149-RA	CG9149	CG9149	FBgn0035203	38147	5.80004	5.94368	6.63886	6.38129	5.71848	6.09647	7.36848	7.30333	7.58228	6.64521	7.37965	7.25579	2.23352	0.00125937	0.0450333	6.15844	6.2955	6.50009	6.31801	6.21914	6.34376	5.99762	6.18684	-1.09518	0.407215	0.982648	metabolic process	acetyl-CoA C-acetyltransferase activity // acyltransferase activity // catalytic activity // transferase activity // transferase activity, transferring acyl groups other than amino-acyl groups	cytosol
1635463_at	CG8407-RA	CG8407	CG8407	FBgn0033687	36303	1.60706	1.70499	1.57789	2.00339	2.25456	1.82958	3.42274	3.5214	3.59934	2.13639	2.26276	2.98853	2.23295	0.0105456	0.123074	1.57863	1.62441	2.0016	1.73488	1.56381	2.44001	1.73816	1.91399	1.13219	0.581957	0.982648	microtubule-based movement // microtubule-based process	ATPase activity, coupled // ATPase activity, uncoupled // hydrolase activity // microtubule motor activity	dynein complex // microtubule associated complex
1628493_at	CG6173-RA	kal-1	Kallmann	FBgn0039155	42865	3.55288	5.20162	4.62103	4.1373	3.99725	4.30202	5.87392	5.30084	6.06163	4.2183	5.84681	5.4603	2.23192	0.0295934	0.202255	5.69367	7.02953	4.94964	5.89095	5.2654	4.33214	5.08117	4.8929	-1.99729	0.211708	0.974628		peptidase inhibitor activity	extracellular region // proteinaceous extracellular matrix
1624201_at	CG15498-RA	CG15498	CG15498	FBgn0038892	42548	2.33794	2.98575	2.35629	2.1739	2.351	2.44098	4.41135	3.55155	3.21973	3.7576	3.04889	3.59782	2.2297	0.00305592	0.0701724	2.41267	2.52044	2.80299	2.5787	2.89507	2.73981	2.85125	2.82871	1.18922	0.116574	0.961837
1626396_s_at		Menl-2	Menl-2	FBgn0029153|FBgn0029154	3772542|3772692	2.16404	2.06684	1.67634	1.84515	2.13142	1.97676	4.45911	3.59281	3.09467	2.38409	2.13294	3.13272	2.22833	0.0277113	0.196078	2.26649	2.12851	2.19984	2.19828	3.03104	3.28641	2.33434	2.88393	1.60843	0.075443	0.939806	malate metabolic process // metabolic process // oxidation reduction	NAD or NADH binding // binding // catalytic activity // malate dehydrogenase (oxaloacetate-decarboxylating) (NADP+) activity // malic enzyme activity // metal ion binding // oxidoreductase activity // oxidoreductase activity, acting on the CH-OH group of donors, NAD or NADP as acceptor	mitochondrion
1628507_at	CG10053-RA	CG10053	CG10053	FBgn0037490	40871	4.61347	4.24987	7.24911	3.76762	5.30031	5.03608	6.74155	6.73459	6.5358	5.23016	5.71633	6.19169	2.22778	0.127505	0.426109	4.91778	4.4744	6.00988	5.13402	5.07387	5.21684	4.92967	5.07346	-1.04287	0.9024	0.997417		nucleic acid binding // protein binding	intracellular	yes
1632651_s_at	CG1380-RA	sut4	sugar transporter 4	FBgn0028560	36055	4.6116	5.0916	2.82857	3.37853	2.98033	3.77813	6.26663	5.4473	4.32003	4.28263	4.34488	4.93229	2.22556	0.0925755	0.366129	4.09179	4.20647	4.48015	4.25947	3.48521	4.25725	5.27322	4.33856	1.05635	0.888682	0.996755	carbohydrate transport // transmembrane transport // transport	glucose transmembrane transporter activity // substrate-specific transmembrane transporter activity // sugar:hydrogen symporter activity // transporter activity	integral to membrane // membrane	yes
1625772_at	CG42493-RA					1.69312	2.03892	2.03545	3.04414	1.82875	2.12808	3.88787	3.79587	2.95723	3.53593	2.2341	3.2822	2.22549	0.0180536	0.160937	2.32744	2.12688	2.34514	2.26649	2.58441	2.31386	2.68443	2.52757	1.19838	0.116966	0.961837
1630499_at	CG7551-RB	CG7551	CG7551	FBgn0036161	39280	1.39096	1.97252	1.35113	2.71434	1.97083	1.87996	4.63598	3.2628	3.16088	1.87176	2.23598	3.03348	2.22457	0.0655784	0.308349	1.45708	1.53699	1.81568	1.60325	1.61865	2.48869	1.69442	1.93392	1.2576	0.330401	0.982648		ketohexokinase activity // transferase activity		yes
1623296_at	CG32625-RA	CG32625	CG32625	FBgn0052625	318128	1.95823	1.87219	4.90234	2.25112	1.86606	2.56999	3.9078	4.31241	5.12865	2.32266	2.94209	3.72272	2.22335	0.172243	0.496399	1.96863	1.85892	2.02963	1.95239	2.02347	1.87511	2.02688	1.97515	1.0159	0.763611	0.989072	biological_process	molecular_function	cellular_component	yes
1626307_at	CG8958-RA	CG8958	CG8958	FBgn0030725	32575	1.49133	1.39734	1.27121	1.10483	1.38193	1.32933	2.13018	2.46259	1.26963	3.1547	3.39194	2.48181	2.22296	0.0172087	0.156949	1.31777	1.36524	1.45862	1.38054	1.48866	1.84487	1.48282	1.60545	1.1687	0.150464	0.969473
1634830_at	CG10164-RA	CG10164	CG10164	FBgn0039088	42777	1.56869	1.60604	1.23365	1.30956	1.7342	1.49043	4.02021	3.26476	1.70294	2.42942	1.78854	2.64117	2.22029	0.034965	0.221943	1.65541	1.59054	1.95447	1.73347	1.54934	1.72792	1.63568	1.63765	-1.06868	0.48067	0.982648		protein binding
1638483_at	CG10920-RA	CG10920	CG10920	FBgn0029963	31688	1.41784	1.88762	1.9848	1.7468	1.38141	1.68369	3.42977	3.07387	3.01611	2.51015	2.14137	2.83425	2.22	0.00209954	0.0577392	1.65831	1.82947	1.99337	1.82705	1.96762	2.14692	1.79357	1.96937	1.10368	0.368616	0.982648	transmembrane transport // transport	binding // transmembrane transporter activity	integral to membrane // membrane // mitochondrion
1636084_at	CG6497-RA	CG6497	CG6497	FBgn0036704	39924	2.69473	2.37611	1.935	2.95876	2.44717	2.48235	3.87694	4.40913	4.28663	2.44519	3.14226	3.63203	2.21864	0.0225064	0.178171	2.28126	2.54185	2.48937	2.43749	2.25082	2.98242	2.54919	2.59414	1.1147	0.527753	0.982648		protein binding
1634551_at	CG6188-RA	CG6188	CG6188	FBgn0038074	41561	10.3254	10.3317	12.2331	10.5532	10.6152	10.8117	12.6897	12.5059	12.6143	11.0296	10.9653	11.961	2.21797	0.0636254	0.303124	11.9431	11.7754	11.5297	11.7494	12.0137	11.8264	12.1198	11.9866	1.17871	0.183124	0.974628	metabolic process // methionine metabolic process	folic acid binding // glycine N-methyltransferase activity // methyltransferase activity // transferase activity	cytoplasm	yes
1625582_at	CG32187-RA	CG32187	CG32187	FBgn0052187	39980	2.15955	2.50992	2.19483	3.38027	2.21452	2.49182	4.02106	3.89548	4.77583	2.93193	2.56733	3.63833	2.21377	0.037137	0.229372	2.2677	2.2799	2.54473	2.36411	2.24024	2.90158	2.04595	2.39592	1.0223	0.913255	0.998043
1635752_at	CG4520-RA	CG4520	CG4520	FBgn0038355	41902	2.40806	2.7323	1.97677	2.00452	2.68997	2.36232	4.77837	4.14916	3.1581	3.63121	1.82396	3.50816	2.21274	0.0607904	0.295493	2.98593	3.46115	2.85315	3.10008	2.23323	3.16441	2.98719	2.79494	-1.23553	0.42014	0.982648	anion transport // transmembrane transport	voltage-gated anion channel activity	mitochondrial outer membrane	yes
1623586_a_at	CG17142-RA	pyx	pyrexia	FBgn0035113	38037	8.408	8.17591	8.36463	7.78546	7.48922	8.04464	8.86804	8.4754	9.18023	9.73507	9.68926	9.1896	2.21139	0.00502355	0.0892422	7.48823	7.80209	8.76791	8.01941	8.2551	8.43215	8.45892	8.38206	1.28578	0.405444	0.982648	calcium ion transport // cation transport // ion transport // negative gravitaxis // protein heterotetramerization // response to heat // response to stimulus // transmembrane transport // transport	calcium channel activity // cation channel activity // ion channel activity	integral to membrane // membrane
1626144_at	CG7763-RA	CG7763	CG7763	FBgn0040503	36235	9.73967	9.34888	9.01563	8.6724	8.33655	9.02263	10.0058	7.10077	10.6697	11.5459	11.5121	10.1669	2.21028	0.217373	0.550167	8.09439	8.84852	10.3584	9.10045	9.22935	8.23665	9.54851	9.00484	-1.06852	0.907639	0.99804		binding		yes
1635971_at	CG31525-RA	CG31525	CG31525	FBgn0051525	318782	1.61346	1.54848	2.06701	2.27923	2.03447	1.90853	3.39504	3.26077	2.17244	3.59569	2.83791	3.05237	2.20968	0.00419615	0.0823567	2.12579	2.28914	2.92308	2.446	2.79182	2.27036	2.29249	2.45156	1.00386	0.98597	0.999288	biological_process	molecular_function	cellular_component
1639019_s_at		IM10	Immune induced molecule 10	FBgn0033835|FBgn0053470	2768831|36486	10.4087	10.2381	12.532	11.0017	11.0796	11.052	12.7915	12.7904	12.8033	11.4243	11.1684	12.1956	2.2093	0.0702101	0.319695	10.5882	10.6002	10.9761	10.7215	11.4922	11.7051	11.2691	11.4888	1.7021	0.0127974	0.688143	Toll signaling pathway // antibacterial humoral response // defense response // immune response // innate immune response	molecular_function	extracellular region // extracellular space	yes
1637548_at	CG18104-RA	arg	arginase	FBgn0023535	46717	7.78606	8.04813	8.48298	7.22367	7.89744	7.88766	9.2339	9.13733	8.9989	8.90641	8.87849	9.03101	2.20893	0.000710966	0.03216	8.46961	8.49678	8.94076	8.63572	8.9142	9.04145	8.88547	8.94704	1.24085	0.123671	0.96731	arginine catabolic process to ornithine // arginine metabolic process	arginase activity // hydrolase activity // hydrolase activity, acting on carbon-nitrogen (but not peptide) bonds, in linear amidines // metal ion binding	mitochondrion
1622968_at	CG1422-RA	p115	p115	FBgn0040087	31698	6.63982	6.2204	7.77634	6.8602	6.85001	6.86935	8.08512	8.05339	8.20762	7.8382	7.87133	8.01113	2.20653	0.0025203	0.0632645	7.42029	7.67829	6.83553	7.31137	7.81471	7.3155	7.71204	7.61408	1.23346	0.358576	0.982648	Golgi organization // intracellular protein transport // vesicle docking during exocytosis // vesicle fusion with Golgi apparatus	binding // protein binding // protein transporter activity	Golgi membrane // Golgi stack // cytoplasm // endoplasmic reticulum // membrane
1624232_at	CG13891-RA	CG13891	CG13891	FBgn0035139	38066	2.91512	2.5904	2.87522	2.33616	2.77769	2.69892	5.0999	3.3589	3.78949	3.41961	3.53219	3.84002	2.20549	0.010077	0.120331	2.23896	2.75933	3.08743	2.69524	2.45231	2.5071	2.33779	2.4324	-1.19984	0.355837	0.982648
1638140_at	CG14043-RA	CG14043	CG14043	FBgn0031659	33714	4.16003	4.68658	5.72473	5.28564	4.59892	4.89118	6.21479	6.1047	6.17652	6.25944	5.40036	6.03116	2.20378	0.0071383	0.103531	5.16503	4.40704	5.62251	5.06486	5.28932	5.31564	5.29899	5.30132	1.1781	0.541287	0.982648	mitochondrial transport	protein binding	mitochondrion
1629410_at	CG32572-RA	CG32572	CG32572	FBgn0052572	32657	1.54313	1.88455	1.84102	2.32855	2.59149	2.03775	3.39741	3.43831	2.83881	2.20875	4.00462	3.17758	2.20355	0.0127823	0.134285	1.74043	1.65055	1.88173	1.75757	1.64651	1.3622	1.45291	1.48721	-1.20611	0.0657128	0.928727	inter-male aggressive behavior // mushroom body development	protein binding
1629940_at	CG13895-RA	CG13895	CG13895	FBgn0035158	38087	4.61191	4.56701	5.69802	5.07982	5.00115	4.99158	6.49267	6.54774	6.37693	5.91775	5.32143	6.1313	2.20339	0.00603834	0.095922	4.5607	4.86227	4.5839	4.66896	4.76773	4.67103	4.71896	4.71924	1.03547	0.644171	0.984377	regulation of transcription	DNA binding	chromosome, centromeric region
1632341_at	CG13559-RA	CG13559	CG13559	FBgn0034870	37720	5.11279	5.24162	6.10476	4.41986	3.56819	4.88944	5.98688	5.60518	6.46818	6.00407	6.07917	6.0287	2.20267	0.034218	0.21908	3.80339	3.49814	4.84635	4.04929	4.6898	4.47297	4.68006	4.61428	1.47937	0.244299	0.979707
1641493_at	CG12700-RA	skpD	skpD	FBgn0026174	32995	1.77689	1.7559	1.86492	2.39119	2.1184	1.98146	3.95889	4.23999	2.04104	3.13247	2.22678	3.11983	2.20133	0.0380974	0.231913	1.79007	2.02286	1.45893	1.75729	1.60676	1.85367	1.68952	1.71665	-1.02857	0.831522	0.992084	ubiquitin-dependent protein catabolic process	protein binding
1638634_at	CG32448-RB	CG32448	CG32448	FBgn0052448	318032	8.47496	9.00698	8.7139	8.78175	8.6834	8.7322	9.95291	10.046	10.064	9.63082	9.65175	9.86911	2.19909	2.03038e-05	0.0043727	10.0378	10.1145	9.99376	10.0487	9.78907	10.5254	9.51799	9.94415	-1.07514	0.747516	0.987962	biological_process	molecular_function	cellular_component
1638802_at	CG31415-RA	CG31415	CG31415	FBgn0051415	318722	3.02242	3.08264	3.36565	3.30059	2.77576	3.10941	5.45456	4.85658	4.53695	3.82477	2.5582	4.24621	2.19893	0.0557052	0.283188	3.22692	3.16004	3.46975	3.28557	3.41684	3.39201	3.16654	3.32513	1.0278	0.764314	0.989072	biological_process	molecular_function	cellular_component	yes
1633593_s_at		CG33223	CG33223 [Source:FlyBase;GeneId:FBgn0053223]	FBgn0052713|FBgn0053223	2768867|318166	3.9614	5.37839	3.41154	2.84636	3.37878	3.79529	6.19169	6.24723	4.9632	3.67027	3.58653	4.93178	2.19845	0.154967	0.470737	4.08651	4.36927	3.28161	3.91246	3.70497	3.18305	4.04366	3.64389	-1.20461	0.548997	0.982648		molecular_function	cellular_component	yes
1625686_s_at	CG2194-RB	su(r)	Drosophila Rhythmically expressed gene 3	FBgn0086450	31858	6.7523	7.24581	9.01761	7.96184	8.16019	7.82755	8.90333	9.20947	9.31654	8.7627	8.6248	8.96337	2.19743	0.0246157	0.185161	7.56963	7.77905	8.01574	7.78814	7.63535	7.98425	7.7293	7.78297	-1.00359	0.976594	0.999252	'de novo' pyrimidine base biosynthetic process // UMP biosynthetic process // metabolic process // oxidation reduction	binding // catalytic activity // dihydroorotate dehydrogenase activity // dihydroorotate oxidase activity // dihydropyrimidine dehydrogenase (NADP+) activity // dihydrouracil dehydrogenase (NAD+) activity // electron carrier activity // iron-sulfur cluster binding // oxidoreductase activity // protein binding	cytoplasm
1637712_at	CG30007-RB	CG30007	CG30007	FBgn0050007	36027	4.96448	4.20704	4.24271	4.02011	4.48111	4.38309	5.65543	5.99143	5.30583	5.15919	5.48111	5.5186	2.19696	0.000807533	0.0354268	6.41559	5.19817	4.2329	5.28222	4.40668	4.50768	4.60075	4.50504	-1.71378	0.287474	0.982648
AFFX-r2-Dros-GAPDH-M_a_at						8.77057	8.66854	9.67572	8.17335	8.3271	8.72306	10.6193	10.5422	10.4647	8.61777	9.046	9.858	2.1961	0.0526206	0.27488	9.99196	10.0624	10.1256	10.06	9.90654	10.0748	9.99082	9.99074	-1.04916	0.32696	0.982648				yes
1633652_at	CG12784-RA	CG12784	CG12784	FBgn0038356	41903	1.85074	2.20152	1.60097	1.74984	1.88039	1.85669	4.32731	2.62608	2.79032	2.2812	2.9332	2.99162	2.19608	0.0144349	0.143908	2.40138	2.33896	1.78051	2.17362	2.00161	2.49911	2.28572	2.26215	1.06329	0.735485	0.987761		protein binding
1630818_at	CG30178-RA	CG30178	CG30178	FBgn0050178	246501	2.57569	2.37723	2.72193	2.04055	2.40221	2.42352	4.55327	3.92534	4.4313	2.69121	2.19063	3.55835	2.19592	0.0486473	0.263199	2.26244	2.84414	2.59809	2.56822	3.00576	3.16561	2.70963	2.96033	1.31231	0.142378	0.96731		metal ion binding // zinc ion binding
1625430_at	CG14022-RA	CG14022	CG14022	FBgn0031700	33763	9.69035	9.05871	9.48549	9.05827	8.51912	9.16239	10.443	10.6774	10.8453	10.0064	9.51206	10.2968	2.19533	0.00697954	0.102437	10.0446	10.1298	10.8616	10.3453	10.1702	10.5699	10.4984	10.4128	1.04791	0.825583	0.991291		acylphosphatase activity // hydrolase activity
1639046_at	CG5454-RA	snRNP-U1	CG5454	FBgn0038667	42274	6.82566	6.71323	7.86757	6.01743	6.19498	6.72377	8.19516	8.46063	8.50747	7.0724	7.05367	7.85787	2.1948	0.0394858	0.236025	6.71595	6.71425	7.11527	6.84849	7.34745	7.36059	7.13194	7.27999	1.34864	0.0474589	0.901032	mitotic spindle organization // nuclear mRNA splicing, via spliceosome // regulation of alternative nuclear mRNA splicing, via spliceosome	mRNA binding // nucleic acid binding // protein binding // zinc ion binding	nucleus // snRNP U1 // snRNP U11
1636149_at	CG31705-RA	CG31705	CG31705	FBgn0028490	34577	10.0558	9.55783	10.6357	9.59446	9.64958	9.89867	10.9987	10.8794	10.9453	11.1747	11.1653	11.0327	2.19467	0.00071101	0.03216	10.547	10.5444	10.6049	10.5654	10.5362	10.2057	10.603	10.4483	-1.08458	0.399628	0.982648
1635067_at	CG14909-RA	CG14909	CG14909	FBgn0038458	42041	2.20754	2.184	2.12635	2.85858	3.05597	2.48649	3.73551	3.38484	2.84652	3.92171	4.21145	3.62001	2.19393	0.00597807	0.0954386	2.28046	2.4977	2.75366	2.51061	3.00556	3.54606	2.47635	3.00932	1.41296	0.213814	0.974628	ATP hydrolysis coupled proton transport // ATP synthesis coupled proton transport	hydrogen ion transmembrane transporter activity // hydrolase activity	proton-transporting V-type ATPase, V0 domain
1630907_at	CG32847-RB	CG32847	CG32847	FBgn0052847	318245	4.47391	2.17167	2.7228	3.34645	2.73989	3.09094	5.782	4.38002	3.85996	4.22296	2.87032	4.22305	2.19179	0.101644	0.381622	4.44663	2.47416	2.79341	3.23807	2.48871	3.82208	3.43156	3.24745	1.00653	0.990336	0.999455		metal ion binding // protein binding // zinc ion binding		yes
1630263_at	CG31370-RB	CG31370	CG31370	FBgn0051370	43060	6.58118	6.41375	6.29439	5.60548	4.56494	5.89195	7.17681	7.19115	7.17652	7.06056	6.50792	7.02259	2.18956	0.0206891	0.170854	6.87026	7.20087	7.45344	7.17486	7.0086	7.37941	7.05984	7.14928	-1.01788	0.906679	0.997585	metabolic process // oxidation reduction	oxidoreductase activity
1625499_at	CG3809-RA	CG3809	CG3809	FBgn0037995	41476	3.26933	3.50101	2.54578	2.98243	2.99725	3.05916	5.09923	4.1522	4.23157	3.88065	3.57882	4.18849	2.18758	0.00560652	0.0930427	3.34832	3.42489	4.65726	3.81016	3.32322	4.78555	4.40472	4.17116	1.28432	0.585622	0.982648	purine ribonucleoside salvage	adenosine kinase activity // transferase activity
1638153_at	CG7907-RB	CG7907	CG7907	FBgn0038887	42539	1.60795	1.87528	1.59578	2.03713	1.74124	1.77148	2.49307	3.67496	2.29128	3.47347	2.56904	2.90036	2.1869	0.00484228	0.0881864	1.72985	1.56051	2.15652	1.81563	1.80129	2.36079	1.96621	2.04276	1.17051	0.402649	0.982648	RNA metabolic process // nuclear mRNA splicing, via spliceosome	RNA cap binding // binding // protein binding	mRNA cap binding complex // nucleus
1637553_at	CG34408-RA	CG34408	CG2967	FBgn0085437	31953	2.21265	2.05557	2.27306	1.82045	1.9884	2.07003	3.25903	3.19604	3.64685	2.72648	3.16414	3.19851	2.18629	0.000145409	0.0130606	2.41101	2.08698	2.67977	2.39259	3.59714	3.01568	3.19582	3.26955	1.8365	0.0224886	0.769581	regulation of small GTPase mediated signal transduction	GTPase activator activity	intracellular
1639971_at	CG12224-RA	CG12224	CG12224	FBgn0037974	41453	2.8437	3.33472	3.23714	3.18999	3.1013	3.14137	4.20304	4.34296	4.26032	4.34116	4.19503	4.2685	2.18424	1.46506e-06	0.00106791	3.05053	3.28204	3.4861	3.27289	4.27671	3.93868	4.09425	4.10321	1.77808	0.0064598	0.611591	oxidation reduction	oxidoreductase activity
1623020_at	CG31937-RA	CG31937	CG31937	FBgn0031360	326177	7.70367	8.08993	9.99496	8.32862	8.16704	8.45684	10.0144	9.92301	10.2637	8.76695	8.9434	9.58229	2.1817	0.0546478	0.281129	8.2575	8.40838	8.68816	8.45135	8.58728	8.83062	8.14689	8.5216	1.0499	0.781261	0.989072	metabolic process // oxidation reduction	binding // catalytic activity // oxidoreductase activity // oxidoreductase activity, acting on the CH-OH group of donors, NAD or NADP as acceptor		yes
1632969_at	CG17176-RA	ACXA	adenylyl cyclase	FBgn0040510	53432	1.59181	1.56231	1.34593	2.01719	1.61148	1.62574	3.58985	2.95475	1.91471	3.15315	2.14137	2.75077	2.18105	0.00963189	0.117892	1.45401	1.76795	1.41817	1.54671	1.98166	2.11176	2.372	2.15514	1.5246	0.0189518	0.724955	cyclic nucleotide biosynthetic process // intracellular signaling cascade // spermatogenesis	adenylate cyclase activity // lyase activity // phosphorus-oxygen lyase activity // protein binding	integral to membrane
1637484_at	CG6985-RA	CG6985	CG6985	FBgn0039017	42694	2.59991	2.6192	4.27905	3.07631	4.42563	3.40002	4.39585	4.57261	4.58326	4.44178	4.62625	4.52395	2.1794	0.0231393	0.180184	4.83368	5.23538	5.12246	5.06384	4.91454	5.01752	4.99356	4.97521	-1.06336	0.512919	0.982648		protein binding
1637432_at	CG3097-RA	CG3097	CG3097	FBgn0029804	31503	8.33779	8.15494	7.99683	8.18234	7.75021	8.08442	9.13644	8.74309	8.97213	9.57153	9.61386	9.20741	2.17798	0.00044596	0.0253809	8.57799	8.35264	8.77113	8.56725	8.84931	8.8392	8.32395	8.67082	1.07443	0.64993	0.985202	proteolysis	carboxypeptidase activity // hydrolase activity // metallocarboxypeptidase activity // zinc ion binding
1625136_s_at	CG10757-RA	mRpS18B	mitochondrial ribosomal protein S18B	FBgn0032849	35299	6.35153	6.5084	8.43989	7.03569	7.37429	7.14196	8.70652	8.66623	8.75959	7.60545	7.5851	8.26458	2.17742	0.0412997	0.241802	6.85839	7.13134	7.40247	7.13073	6.76881	7.15418	6.8175	6.9135	-1.1625	0.334971	0.982648	translation	structural constituent of ribosome	intracellular // mitochondrial small ribosomal subunit // ribosome
1637050_at	CG33054-RA	CG33054	CG33054	FBgn0053054	40340	2.15311	1.60053	2.21413	2.10132	1.9179	1.9974	3.78671	3.51104	3.39066	2.37098	2.53903	3.11968	2.17692	0.00582615	0.0942126	2.05858	2.08005	2.6434	2.26068	2.2871	2.20986	2.18023	2.22573	-1.02452	0.865867	0.995586
1629787_at	CG31642-RA	CG31642	CG31642	FBgn0051642	326149	1.69785	1.78022	2.01477	2.32997	2.18899	2.00236	3.17994	3.90431	2.85427	3.12422	2.55966	3.12448	2.17667	0.00221936	0.059158	2.13322	2.0269	2.22556	2.12856	1.92697	1.90519	1.77412	1.86876	-1.19731	0.0253488	0.781157		zinc ion binding	intracellular
1629788_at	CG33182-RA	Kdm4B	CG33182	FBgn0053182	318918	2.68685	2.12499	4.00195	2.91668	4.39443	3.22498	4.45497	4.80083	4.92377	3.97917	3.57657	4.34706	2.17661	0.0520903	0.272937	3.03469	3.42352	3.11351	3.19057	3.91312	3.25282	3.44985	3.5386	1.27282	0.203011	0.974628	chromatin modification // histone H3-K36 demethylation // histone H3-K9 demethylation // histone demethylation // oxidation reduction // regulation of transcription // transcription	histone demethylase activity (H3-K36 specific) // histone demethylase activity (H3-K9 specific) // metal ion binding // oxidoreductase activity // oxidoreductase activity, acting on single donors with incorporation of molecular oxygen, incorporation of two atoms of oxygen // transcription repressor activity	nucleus	yes
1636971_at	CG12464-RA	CG12464	CG12464	FBgn0033861	36516	1.47685	1.76098	1.24717	1.47639	1.65461	1.5232	4.76656	2.15769	1.76321	2.23509	2.30369	2.64525	2.17656	0.0737813	0.328086	1.95152	1.42384	1.41512	1.59683	1.74657	1.50376	1.5094	1.58658	-1.00713	0.960514	0.99844				yes
1640532_at	CG30356-RA	CG30356	CG30356	FBgn0050356	246562	3.15885	2.39888	3.66933	2.80935	3.02874	3.01303	5.68535	5.34403	3.85377	3.31351	2.47324	4.13398	2.1749	0.119109	0.412805	3.39762	3.12493	3.68965	3.40407	3.0146	2.84808	3.45004	3.10424	-1.231	0.283895	0.982648		DNA binding	nucleus	yes
1632446_at	CG15742-RA	CG15742	CG15742	FBgn0030462	32276	2.31477	2.21369	1.64504	2.6719	2.89461	2.348	4.46615	4.7714	2.41022	3.15711	2.53919	3.46881	2.17469	0.0688039	0.315732	2.55567	2.46513	2.09704	2.37261	2.5988	2.51385	2.75472	2.62246	1.18908	0.186698	0.974628				yes
1625526_at	CG17375-RB	CG17375	CG17375	FBgn0031861	33956	2.07967	3.07334	1.60372	1.69356	2.00638	2.09133	4.14264	4.46078	3.23845	2.01171	2.20676	3.21207	2.17458	0.0798191	0.341552	1.47957	1.92511	1.99284	1.79917	1.71192	2.15556	2.05092	1.9728	1.12789	0.453613	0.982648				yes
1640699_at	CG15578-RA	CG15578	CG15578	FBgn0040905	50379	2.20481	2.13479	2.1294	1.91216	2.23335	2.1229	4.17361	3.51719	2.67759	3.10002	2.74894	3.24347	2.17433	0.00408697	0.0813803	2.06641	2.33686	1.99666	2.13331	1.98168	1.86418	2.34841	2.06476	-1.04866	0.721168	0.986775		protein binding
1624953_at	CG4120-RA	Cyp12c1	Cyp12c1	FBgn0036806	40037	6.63739	6.70749	7.75472	6.65331	6.90236	6.93105	7.82269	7.82478	8.08315	8.30777	8.21963	8.0516	2.1743	0.0013607	0.0469725	7.02554	7.17888	7.50164	7.23535	7.73314	7.57898	7.33652	7.54955	1.24332	0.15882	0.971634	oxidation reduction	electron carrier activity // heme binding // iron ion binding // metal ion binding // monooxygenase activity // oxidoreductase activity	membrane // mitochondrial membrane // mitochondrion
1633845_at	CG15896-RA	CG15896	CG15896	FBgn0029858	31568	3.76138	4.2566	5.45565	4.62121	2.98159	4.21529	5.61981	5.90256	5.90334	4.57493	4.67601	5.33533	2.17354	0.0587474	0.290624	3.85693	4.30315	5.15578	4.43862	3.87786	4.46472	4.01854	4.12037	-1.24681	0.490875	0.982648				yes
1636029_s_at	CG9172-RA	CG9172	CG9172	FBgn0030718	32565	8.74732	8.46371	10.6549	8.94731	8.8001	9.12267	11.0186	11.0187	10.9224	9.00802	9.24555	10.2426	2.17343	0.0997549	0.379021	8.64902	8.64032	9.21668	8.83534	8.81458	9.23478	8.9271	8.99215	1.11482	0.529959	0.982648	determination of adult life span // mitochondrial electron transport, NADH to ubiquinone // mitochondrial respiratory chain complex I assembly // oxidation reduction // response to reactive oxygen species	4 iron, 4 sulfur cluster binding // NADH dehydrogenase (ubiquinone) activity // NADH dehydrogenase activity // iron-sulfur cluster binding // metal ion binding // oxidoreductase activity // oxidoreductase activity, acting on NADH or NADPH // quinone binding	mitochondrial respiratory chain complex I	yes
1638571_at	CG32588-RA	CG32588	CG32588	FBgn0052588	318101	2.07216	1.83157	1.37043	1.78125	1.68102	1.74729	4.18177	3.08024	1.92066	2.29607	2.85526	2.8668	2.17274	0.0241237	0.183622	2.64312	1.80164	1.69771	2.04749	1.58432	2.1095	1.66339	1.78574	-1.19893	0.485595	0.982648	biological_process	molecular_function	cellular_component
1630158_at	CG30429-RA	CG30429	CG30429	FBgn0050429	246609	2.15817	2.0615	2.03309	2.4062	1.96423	2.12464	4.94619	3.48746	2.61545	3.01962	2.14833	3.24341	2.17162	0.0502602	0.267762	1.811	1.75904	2.29228	1.95411	2.00492	3.28214	2.65714	2.64807	1.61772	0.162523	0.971634	biological_process	molecular_function	cellular_component	yes
1638409_at	CG12030-RA	CG12030	CG12030	FBgn0035147	38076	7.84066	8.05525	9.85626	8.13046	8.30357	8.43724	10.1715	9.83274	10.0011	8.7727	9.00001	9.5556	2.17101	0.0406013	0.239997	9.27253	9.26468	9.21963	9.25228	9.80315	10.0107	9.54375	9.78587	1.44753	0.0172302	0.718998	biosynthetic process // carbohydrate metabolic process // cellular metabolic process // galactose metabolic process // metabolic process // steroid biosynthetic process	3-beta-hydroxy-delta5-steroid dehydrogenase activity // UDP-glucose 4-epimerase activity // binding // catalytic activity // coenzyme binding // identical protein binding // isomerase activity // oxidoreductase activity // protein binding // racemase and epimerase activity, acting on carbohydrates and derivatives
1640031_at	CG10593-RA	Acer	Angiotensin-converting enzyme-related	FBgn0016122	34189	9.34765	9.07554	10.2954	9.59624	9.61988	9.58694	11.0569	10.9725	10.7817	10.3763	10.3334	10.7042	2.16932	0.0021827	0.0586758	9.67967	9.80193	9.69149	9.72436	9.84093	9.43983	9.6192	9.63332	-1.06514	0.498179	0.982648	heart development // proteolysis	carboxypeptidase activity // hydrolase activity // metal ion binding // metallopeptidase activity // peptidase activity // peptidyl-dipeptidase activity // protein binding	extracellular region // extracellular space // membrane
1637618_at	CG10234-RA	Hs2st	heparan-sulfate-2-sulfotransferase	FBgn0024230	44433	7.44994	6.56603	7.33646	7.47022	7.7504	7.31461	8.19722	8.22657	8.39332	8.70713	8.62602	8.43005	2.16661	0.00108639	0.0416665	7.30206	7.17767	7.30064	7.26012	6.96556	7.29803	7.62208	7.29522	1.02463	0.865193	0.995586	carbohydrate biosynthetic process // open tracheal system development // signal transduction	heparan sulfate 2-O-sulfotransferase activity // sulfotransferase activity // transferase activity	Golgi apparatus // Golgi membrane // integral to membrane // membrane
1627926_at	CG8315-RA	CG8315	CG8315	FBgn0034058	36758	8.09368	7.39238	8.46577	8.16061	7.91408	8.0053	9.2441	9.48781	9.34061	8.60296	8.92199	9.11949	2.16473	0.00158296	0.0502517	8.87833	9.11176	9.1026	9.0309	9.16098	9.19334	9.0475	9.13394	1.07404	0.307628	0.982648	peroxisome fission // peroxisome organization		peroxisomal membrane
1635621_at	CG13994-RA	CG13994	CG13994	FBgn0031772	33853	6.5001	6.61668	7.6116	6.64969	6.7591	6.82743	8.13465	8.10463	8.28116	7.71537	7.46925	7.94101	2.16382	0.00215835	0.0582803	6.85377	7.44919	7.00823	7.10373	6.65068	7.36052	7.17685	7.06268	-1.02886	0.889612	0.996755
1639008_at	CG15260-RB	CG15260	CG15260	FBgn0028850	34899	2.6917	1.55046	1.67651	2.00805	2.01377	1.9881	5.22612	3.35315	2.56974	2.36107	1.99828	3.10167	2.16381	0.104726	0.386843	2.20959	2.25303	2.76931	2.41064	1.71126	2.02052	2.81366	2.18181	-1.17188	0.573996	0.982648				yes
1633039_at	CG5646-RA	CG5646	CG5646	FBgn0039525	43311	6.69454	6.96976	9.41295	6.92455	6.85494	7.37135	9.38607	9.56409	9.27938	7.24489	6.9449	8.48387	2.16223	0.185061	0.514573	7.10715	6.81985	7.54029	7.15576	7.62559	7.33893	7.03239	7.3323	1.13017	0.549616	0.982648	transmembrane transport // transport	binding // transmembrane transporter activity	integral to membrane // membrane // mitochondrial envelope	yes
1623687_at	CG15199-RA	CG15199	CG15199	FBgn0030270	32051	6.96002	7.31446	7.90372	6.85095	7.75793	7.35742	8.64453	8.94078	8.57649	7.69152	8.49355	8.46937	2.16139	0.0055102	0.0925373	7.86727	8.54735	8.89753	8.43738	9.03232	9.00547	9.225	9.0876	1.5694	0.104151	0.961837		protein binding
1630684_at	CG13032-RA	CG13032	CG13032	FBgn0036652	39863	2.93888	2.29808	2.14248	2.77848	2.08338	2.44826	3.93783	4.26749	2.81268	3.91035	2.87223	3.56012	2.16124	0.0123872	0.131741	2.27708	3.22425	2.5149	2.67208	2.73937	3.0548	2.63197	2.80871	1.09934	0.683581	0.986213		protein binding
1624413_at	CG14527-RA	CG14527	CG14527	FBgn0039613	43412	4.05231	3.26852	3.94162	2.75047	4.06738	3.61606	4.72374	4.3491	4.48489	4.74242	5.33903	4.72784	2.16112	0.00735836	0.104945	4.38933	4.3601	4.49696	4.41546	4.39317	3.92515	4.32768	4.21533	-1.1488	0.258646	0.982648	proteolysis	hydrolase activity // metalloendopeptidase activity // metallopeptidase activity
1628337_at	CG30354-RA	CG30354	CG30354	FBgn0050354	246560	4.73197	4.70274	4.7168	4.16521	5.18502	4.70035	7.53944	5.85512	5.50896	5.12128	5.03576	5.81211	2.1611	0.0506046	0.26868	6.13347	5.82579	5.66659	5.87528	6.70263	4.04413	5.72832	5.49169	-1.30458	0.652081	0.985411	mitochondrial electron transport, ubiquinol to cytochrome c // oxidation reduction	oxidoreductase activity // ubiquinol-cytochrome-c reductase activity	mitochondrial respiratory chain complex III	yes
1629847_at	CG12002-RA	Pxn	peroxidasin	FBgn0011828	38326	2.43746	2.76772	2.31004	2.94262	2.57489	2.60655	3.94589	4.30779	4.07795	2.80077	3.45655	3.71779	2.16032	0.00511403	0.0895639	2.78695	1.96769	2.87213	2.54226	2.8677	2.75697	2.38271	2.66913	1.09192	0.714943	0.986775	extracellular matrix organization // hydrogen peroxide catabolic process // oxidation reduction // phagocytosis // response to oxidative stress	heme binding // metal ion binding // molecular_function // oxidoreductase activity // peroxidase activity // protein binding	cellular_component // extracellular region // proteinaceous extracellular matrix
1640336_at	CG11656-RA	CG11656	CG11656	FBgn0038109	41600	2.10378	2.24098	1.92536	2.39982	2.74687	2.28336	4.46306	3.58014	2.69523	2.95887	3.27472	3.3944	2.16002	0.0107757	0.124147	2.06085	2.26391	2.04091	2.12189	2.59349	2.33957	2.08161	2.33822	1.16178	0.257691	0.982648		protein binding
1626896_at		CG34437		FBgn0085465|FBgn0085466	5740179|5740743	4.21429	4.48827	4.19188	3.33744	3.14393	3.87516	4.57006	4.71823	4.92457	5.39465	5.32062	4.98563	2.15915	0.00736649	0.10497	4.62289	4.9327	4.69387	4.74982	4.4823	4.19324	4.02788	4.23447	-1.42934	0.0338292	0.823019	proteolysis	catalytic activity // serine-type endopeptidase activity
1624431_at		CG15908	CG15908 [Source:FlyBase;GeneId:FBgn0033085]	FBgn0033085	35567|35568	6.98488	5.76848	8.39196	5.49285	5.6234	6.45231	8.64418	8.56435	8.43931	6.15458	6.01057	7.5626	2.15888	0.212838	0.544802	6.75811	6.6009	6.87723	6.74541	6.90135	6.99548	6.55161	6.81615	1.05025	0.675594	0.986213				yes
1624287_at	CG17217-RA	CG17217	CG17217	FBgn0032419	34644	2.22355	2.34633	2.60906	2.164	2.5029	2.36917	4.95122	4.79082	3.01705	2.66331	1.96975	3.47843	2.15735	0.101351	0.381277	1.92506	4.14079	2.22481	2.76355	2.32646	1.94889	3.08885	2.45473	-1.23869	0.709146	0.986213				yes
1624987_at	CG3345-RA	CG3345	CG3345	FBgn0031240	33192	1.23242	1.85057	1.71927	1.56855	1.64767	1.6037	3.5817	2.96718	2.59625	2.46686	1.95219	2.71284	2.15717	0.00510237	0.0895639	1.4369	1.17605	2.01652	1.54316	1.62333	1.62836	1.68337	1.64502	1.07316	0.703558	0.986213
1635455_at	CG14529-RA	CG14529	CG14529	FBgn0039609	43408	5.00915	5.54196	4.73007	5.21288	6.04194	5.3072	4.80498	5.61058	6.15189	7.5409	7.97106	6.41588	2.15649	0.118153	0.411202	6.72478	5.86713	7.35111	6.64767	7.07238	6.41296	6.68532	6.72355	1.054	0.879757	0.996001	proteolysis	hydrolase activity // metalloendopeptidase activity // metallopeptidase activity		yes
1633067_at	CG34376-RA	CG34376	CG13845	FBgn0085405	42638	6.55847	6.38569	7.76982	7.30269	6.85764	6.97486	8.71004	8.67767	8.54183	7.30792	7.17806	8.0831	2.15583	0.0319162	0.210611	7.81361	7.39397	6.92992	7.37917	7.74166	7.47939	7.78777	7.66961	1.22301	0.346837	0.982648	regulation of transcription	protein binding // sequence-specific DNA binding // transcription factor activity
1636877_at	CG1134-RA	CG1134	CG1134	FBgn0035483	38472	5.79165	5.16447	5.65604	4.93895	5.69244	5.44871	7.05174	6.75228	7.11362	6.12266	5.74116	6.55629	2.15484	0.00812861	0.10992	6.20606	6.35077	6.28651	6.28111	6.9117	6.27963	6.45066	6.54733	1.20265	0.240576	0.978404		metal ion binding // protein binding // zinc ion binding
1626524_at	CG16996-RA	CG16996	CG16996	FBgn0032412	34637	2.74452	3.57815	3.39986	3.19832	4.08465	3.4011	3.54078	5.11465	4.64732	4.81921	4.42032	4.50846	2.1545	0.0126541	0.133382	3.16567	3.85077	3.28194	3.43279	5.09126	4.95255	3.85682	4.63354	2.29859	0.0538851	0.901032	proteolysis	catalytic activity // hydrolase activity // serine-type endopeptidase activity
1635745_a_at	CG4389-RA	CG4389	CG4389	FBgn0028479	34276	9.51537	9.59145	10.6261	10.1306	10.1859	10.0099	11.4594	11.5515	11.3087	10.5519	10.7118	11.1167	2.15366	0.00502622	0.0892422	9.9845	10.0288	9.78375	9.93234	10.0877	9.48488	9.76233	9.7783	-1.11268	0.462577	0.982648	fatty acid beta-oxidation // fatty acid metabolic process // metabolic process // oxidation reduction	3-hydroxyacyl-CoA dehydrogenase activity // binding // catalytic activity // coenzyme binding // enoyl-CoA hydratase activity // long-chain-3-hydroxyacyl-CoA dehydrogenase activity // long-chain-enoyl-CoA hydratase activity // lyase activity // oxidoreductase activity	fatty acid beta-oxidation multienzyme complex // lipid particle // microtubule associated complex // mitochondrion
1627133_at	CG30329-RA	Vha100-3	Vha100-3	FBgn0028669	246543	1.9067	1.60649	1.83359	2.43652	1.97266	1.95119	4.1521	3.09526	3.2856	2.48189	2.27186	3.05734	2.1527	0.0149963	0.14684	1.48917	2.16906	2.00434	1.88752	2.0713	2.0939	1.87958	2.01493	1.09233	0.586621	0.982648	ATP synthesis coupled proton transport	hydrogen ion transmembrane transporter activity // hydrogen-exporting ATPase activity, phosphorylative mechanism // hydrolase activity	proton-transporting two-sector ATPase complex, proton-transporting domain // vacuolar proton-transporting V-type ATPase, V0 domain
1630983_s_at		CG32736	CG32736 [Source:FlyBase;GeneId:FBgn0052736]	FBgn0052736	50395|7354414	6.74377	6.48325	8.30665	7.72553	7.70248	7.39234	8.78926	8.93603	9.13426	7.76929	7.85868	8.4975	2.15124	0.0369984	0.228774	7.43431	6.97717	8.11474	7.50874	7.72451	7.97238	7.36914	7.68868	1.13283	0.655562	0.985502	biological_process	molecular_function // protein binding	cellular_component // integral to membrane // membrane
1630073_at	CG12173-RA	CG12173	CG12173	FBgn0037305	40630	6.87799	6.30039	8.9324	7.92561	7.17318	7.44191	9.06264	9.11778	9.16641	7.65163	7.7345	8.54659	2.15051	0.0904099	0.362348	7.04316	7.28967	7.98754	7.44012	7.78649	7.98452	7.38086	7.71729	1.21181	0.453262	0.982648	metabolic process // methionine salvage	acireductone synthase activity // catalytic activity // hydrolase activity // metal ion binding // protein binding		yes
1623248_s_at						1.71551	1.74683	1.29343	1.84222	1.92806	1.70521	4.13449	2.2801	3.14766	1.79302	2.694	2.80985	2.15046	0.02859	0.197922	1.66492	1.66639	1.75596	1.69576	1.48671	1.79237	1.32789	1.53566	-1.11736	0.315333	0.982648
1631794_at	CG6201-RA	CG6201	CG6201	FBgn0032343	34544	4.9281	3.50327	5.66653	4.79555	4.74732	4.72815	6.28436	5.54565	6.15633	5.73838	5.43738	5.83242	2.14989	0.0211594	0.172925	4.8532	5.01317	5.16773	5.01137	5.07693	4.67097	4.86565	4.87118	-1.10205	0.397981	0.982648	carbohydrate metabolic process // metabolic process	L-iduronidase activity // catalytic activity // cation binding // hydrolase activity // hydrolase activity, acting on glycosyl bonds // hydrolase activity, hydrolyzing O-glycosyl compounds
1627111_at	CG5258-RA	NHP2	NHP2	FBgn0029148	44005	7.09129	6.76284	9.64817	6.73727	7.22579	7.49307	9.07774	9.08733	9.50982	7.98384	7.32755	8.59726	2.14977	0.143564	0.452276	7.7393	7.54103	8.2791	7.85314	7.71788	8.26652	8.26967	8.08469	1.17409	0.464787	0.982648	rRNA processing // rRNA pseudouridine synthesis // ribosome biogenesis	RNA binding // protein binding // rRNA pseudouridylation guide activity // snoRNA binding	nucleolus // nucleus // ribonucleoprotein complex // small nucleolar ribonucleoprotein complex	yes
1628559_at		CG14876	CG14876	FBgn0038368	41916	2.86582	3.52969	2.90167	2.2672	3.26585	2.96605	3.98223	4.97602	3.29896	4.47502	3.61867	4.07018	2.1497	0.0169542	0.156206	2.78035	3.27997	2.99436	3.01823	3.11287	3.00639	2.8897	3.00299	-1.01062	0.927989	0.998043
1622971_at	CG15087-RA	CG15087	CG15087	FBgn0034380	37156	5.12106	4.50398	6.476	4.83519	4.85031	5.15731	6.99049	6.90064	6.65437	4.84192	5.91517	6.26052	2.14832	0.0704669	0.320184	5.08758	5.26588	5.55505	5.30284	4.57891	4.96654	5.0136	4.85302	-1.36587	0.0809383	0.949898	biological_process	molecular_function // protein binding	cellular_component	yes
1631206_a_at	CG17717-RA	CG17717	CG17717	FBgn0029877	31592	2.24303	2.61784	2.2199	2.32856	2.55767	2.3934	4.60391	3.50297	3.46682	2.80917	3.09918	3.49641	2.14802	0.0081366	0.10992	2.53611	3.51004	2.80272	2.94962	3.88727	3.31332	2.81035	3.33698	1.30799	0.414338	0.982648		zinc ion binding
1640950_at	CG15739-RA	CG15739	CG15739	FBgn0030347	32146	7.66691	7.51049	7.43238	6.231	6.85466	7.13909	8.02171	7.92406	8.23223	8.57376	8.44552	8.23946	2.14409	0.00551259	0.0925373	8.09242	8.2283	8.18974	8.17015	8.46449	8.49889	8.60833	8.5239	1.27788	0.00396274	0.55631	metabolic process	4-nitrophenylphosphatase activity // catalytic activity // hydrolase activity
1633819_at						2.85617	2.53354	1.8399	2.29831	3.3887	2.58332	4.61166	4.8152	2.63277	3.46533	2.89326	3.68364	2.14402	0.0645809	0.305628	2.28729	2.32596	1.99662	2.20329	1.64968	4.25518	2.45488	2.78658	1.49826	0.494685	0.982648				yes
1638959_at	CG8501-RA	CG8501	CG8501	FBgn0033724	36347	8.58056	8.64935	9.30177	8.31841	7.85988	8.54199	8.96658	9.17765	9.80761	10.1337	10.1244	9.64199	2.14354	0.0115544	0.128963	9.38407	9.61508	10.6253	9.87481	10.1012	9.71118	9.93596	9.91612	1.02905	0.922229	0.998043
1641734_at	CG4550-RA	ninaE	rhodopsin	FBgn0002940	42367	9.2333	2.08453	3.15681	2.23142	2.33856	3.80892	4.30594	3.98519	3.51136	2.37375	10.3645	4.90815	2.1424	0.590275	0.839046	3.88239	2.91982	2.24814	3.01678	2.62422	2.58133	2.73234	2.64596	-1.29309	0.479799	0.982648	G-protein coupled receptor protein signaling pathway // adult locomotory behavior // negative regulation of compound eye retinal cell programmed cell death // photoreceptor cell morphogenesis // phototransduction // protein-chromophore linkage // response to light intensity // response to stimulus // rhabdomere development // signal transduction // visual perception	G-protein coupled photoreceptor activity // G-protein coupled receptor activity // photoreceptor activity // protein binding // receptor activity // signal transducer activity	cytoplasmic membrane-bounded vesicle // inaD signaling complex // integral to membrane // membrane // multivesicular body // plasma membrane // rhabdomere // rough endoplasmic reticulum // secondary lysosome // subrhabdomeral cisterna	yes
1626314_at		vib	vibrator	FBgn0026158	42306	7.7416	8.49832	10.114	9.15704	9.12323	8.92683	10.4595	10.418	10.3827	9.4539	9.41535	10.0259	2.14216	0.0444138	0.250963	8.4606	8.32316	8.65064	8.47813	8.61261	8.68406	8.67561	8.65743	1.13233	0.14002	0.96731
1631266_a_at	CG5840-RA	CG5840	CG5840	FBgn0038516	42106	9.23035	9.2127	9.06665	8.61895	8.49833	8.9254	10.296	10.3881	10.1123	9.716	9.60944	10.0244	2.14201	0.00100803	0.0399669	10.152	10.1442	10.3034	10.1999	10.1955	10.3134	10.1464	10.2184	1.01293	0.808721	0.990364	cellular amino acid biosynthetic process // metabolic process // oxidation reduction // proline biosynthetic process	binding // catalytic activity // identical protein binding // oxidoreductase activity // protein binding // pyrroline-5-carboxylate reductase activity
1640966_at	CG33278-RA	CG33278	CG33278	FBgn0053278	2768946	1.98372	2.17335	1.90012	2.27892	2.20207	2.10764	4.53718	3.15493	2.7328	2.6675	2.94045	3.20657	2.14197	0.0139436	0.141512	1.99785	2.44044	1.7517	2.06333	1.70158	1.83521	2.18601	1.9076	-1.11399	0.564001	0.982648	biological_process	molecular_function	cellular_component
1637740_at	CG11404-RA	CG11404	CG11404	FBgn0037169	40474	1.72729	1.8631	1.70262	1.93947	1.94077	1.83465	3.6897	3.82472	1.61629	3.83147	1.70411	2.93326	2.14148	0.0688814	0.315838	1.73485	1.8217	1.95005	1.83553	1.90282	2.05851	1.98356	1.98163	1.10657	0.130611	0.96731				yes
1627597_at	CG10694-RA	CG10694	CG10694	FBgn0039147	42855	2.22475	2.30957	2.12412	3.24782	2.3062	2.44249	3.91471	4.03436	3.14678	3.13965	3.46759	3.54062	2.14076	0.00418122	0.0822872	2.19678	2.13716	2.61086	2.31493	2.43081	2.35016	2.52756	2.43618	1.08767	0.484466	0.982648	base-excision repair // nucleotide-excision repair // proteasomal ubiquitin-dependent protein catabolic process	damaged DNA binding	nucleus
1628432_at	CG5590-RA	CG5590	CG5590	FBgn0039537	43325	8.43301	8.4437	9.16115	8.8019	8.67717	8.70339	10.2725	10.3166	10.0788	9.14791	9.18813	9.8008	2.13971	0.00575883	0.093764	8.53356	8.58893	8.31439	8.47896	8.80951	8.99542	8.91273	8.90589	1.34437	0.0127782	0.688143	metabolic process // oxidation reduction	binding // catalytic activity // oxidoreductase activity // oxidoreductase activity, acting on the CH-OH group of donors, NAD or NADP as acceptor // sterol binding	lipid particle // microtubule associated complex
1639898_at	CG12857-RA	CG12857	CG12857	FBgn0033963	36642	2.15145	1.52163	1.34826	2.24112	1.38398	1.72929	3.44626	4.20169	1.858	2.80432	1.82151	2.82636	2.1392	0.0589551	0.291044	1.41297	1.67855	1.54506	1.54553	1.27289	2.03277	1.94731	1.75099	1.15306	0.461063	0.982648		protein binding		yes
1637518_at	CG9314-RA	CG9314	CG9314	FBgn0032061	34198	5.03808	3.54309	4.19601	3.54065	3.58271	3.98011	6.60263	5.74218	5.25574	4.33017	3.44764	5.07567	2.13697	0.1159	0.407417	3.84716	4.08264	4.11902	4.01627	3.66523	4.11813	4.53567	4.10634	1.06442	0.751392	0.988044	oxidation reduction // response to oxidative stress	catalase activity // heme binding // iron ion binding // oxidoreductase activity // peroxidase activity		yes
1635269_at	CG5435-RA	CG5435	CG5435	FBgn0032431	34657	2.57053	2.80174	3.42403	2.66569	3.13894	2.92019	4.82585	4.77428	4.37592	2.99645	3.10614	4.01573	2.13693	0.034892	0.221681	2.69788	2.82136	2.88278	2.80067	2.72973	3.05038	2.96271	2.91427	1.08192	0.360266	0.982648
1625850_at	CG3851-RA	odd	Odd-skipped	FBgn0002985	33583	6.53909	6.73337	7.0406	5.44278	6.27315	6.4058	7.21978	7.44576	7.6365	7.83916	7.35906	7.50005	2.13503	0.00566933	0.0935789	6.57259	5.69087	7.56327	6.60891	7.29206	6.94008	7.09312	7.10842	1.41373	0.415402	0.982648	Malpighian tubule morphogenesis // blastoderm segmentation // imaginal disc-derived leg joint morphogenesis // multicellular organismal development // negative regulation of transcription from RNA polymerase II promoter // negative regulation of transcription, DNA-dependent // periodic partitioning by pair rule gene // positive regulation of transcription from RNA polymerase II promoter // regula…	DNA binding // metal ion binding // nucleic acid binding // protein binding // specific RNA polymerase II transcription factor activity // transcription activator activity // transcription repressor activity // zinc ion binding	intracellular // nucleus
1631812_at	CG7295-RA	CG7295	CG7295	FBgn0031372	33365	1.84381	1.77877	1.2064	2.65048	1.87466	1.87082	3.93719	3.76828	1.51996	3.41948	2.17871	2.96472	2.1345	0.0717429	0.323193	2.12044	1.70562	1.76617	1.86408	1.44465	1.73065	1.86785	1.68105	-1.13526	0.365919	0.982648		heme binding		yes
1624556_s_at	CG4760-RA	bol	boule	FBgn0011206	39049	5.90041	4.63694	4.51732	4.2052	5.46389	4.94475	6.83687	6.22367	5.49128	6.68047	4.96081	6.03862	2.13446	0.0510328	0.270155	5.83648	5.25366	4.88132	5.32382	4.49603	6.26096	6.35467	5.70389	1.3014	0.59842	0.982648	male meiosis // meiotic G2/MI transition // positive regulation of meiosis // regulation of translation // spermatocyte division // spermatogenesis	mRNA binding // nucleic acid binding // nucleotide binding	cytoplasm // nucleus // perikaryon	yes
1637367_at	CG10799-RA	CG10799	CG10799	FBgn0033821	36472	9.80689	9.76718	10.372	10.3629	10.4533	10.1525	10.7873	10.7806	11.4071	11.6313	11.6218	11.2456	2.13335	0.00207013	0.0575219	10.6587	10.8228	11.0353	10.839	10.9403	11.0632	10.967	10.9902	1.1105	0.259676	0.982648
1634995_at	CG3788-RA	CG3788	CG3788	FBgn0034800	37644	2.77107	3.08061	5.29735	3.535	4.89313	3.91543	6.3876	5.82195	5.06393	4.87761	2.89006	5.00823	2.13287	0.197462	0.528289	3.6316	4.0565	3.56407	3.75072	3.22921	3.59132	3.64537	3.48863	-1.19921	0.264334	0.982648	nucleoside metabolic process // nucleotide catabolic process	catalytic activity // transferase activity // transferase activity, transferring glycosyl groups // transferase activity, transferring pentosyl groups // uridine phosphorylase activity	cytoplasm	yes
1634746_at	CG3589-RA	CG3589	CG3589	FBgn0035065	37966	6.34037	6.19939	6.77056	5.38124	5.89282	6.11688	7.50929	7.53488	7.6015	7.00636	6.39454	7.20931	2.13234	0.0101207	0.120331	6.21445	6.39524	6.53549	6.38173	6.4743	6.79532	6.81327	6.6943	1.24192	0.0958835	0.961837	proteolysis	catalytic activity // hydrolase activity // serine-type endopeptidase activity
1628639_at	CG5791-RA	CG5791	CG5791	FBgn0040582	50055	10.0681	10.0817	9.07923	10.1333	10.4316	9.9588	10.9402	10.8537	11.2749	11.1951	10.9915	11.0511	2.13209	0.00201226	0.0566889	9.3886	9.27806	10.8959	9.85419	11.5146	11.5182	11.3269	11.4532	3.02938	0.0383259	0.844503
1633796_at	CG11425-RA	CG11425	CG11425	FBgn0037167	40472	5.18823	4.79509	5.94004	4.22694	7.16329	5.46272	5.44618	6.03813	6.64564	6.1796	8.4602	6.55395	2.13056	0.169458	0.49318	5.12192	6.37021	5.33738	5.60984	5.20927	6.27592	5.40481	5.63	1.01407	0.970116	0.999059	dephosphorylation	catalytic activity // hydrolase activity // phosphatidate phosphatase activity	membrane	yes
1625835_at	CG8063-RA	yellow-f2	yellow-f2	FBgn0038105	41596	8.3931	7.74968	8.96214	8.02124	8.22409	8.27005	9.65059	9.67548	9.39621	8.86351	9.21184	9.35953	2.12797	0.00260851	0.0649793	8.39668	8.83573	9.07039	8.7676	8.88458	8.95896	8.91303	8.91886	1.11054	0.488781	0.982648	indole derivative biosynthetic process // melanin biosynthetic process from tyrosine // pigmentation during development	dopachrome isomerase activity // isomerase activity	extracellular region
1640995_at	CG7048-RA	CG7048	CG7048	FBgn0038976	42647	8.32754	7.50535	9.73701	8.32047	8.51028	8.48013	9.95457	9.96026	9.91791	9.03445	8.97948	9.56933	2.12757	0.0339414	0.217927	8.07993	8.00152	8.37305	8.1515	8.35391	8.76307	8.07103	8.396	1.18468	0.348629	0.982648	protein folding	protein binding // unfolded protein binding	prefoldin complex
1641018_s_at	CG8468-RA	CG8468	CG8468	FBgn0033913	36577	8.02555	7.67368	8.69927	7.16606	8.05966	7.92484	9.19254	9.54057	9.18677	8.45821	8.68393	9.0124	2.12514	0.00910209	0.115429	8.38887	8.13124	7.65994	8.06002	8.57585	8.13218	8.42327	8.3771	1.24581	0.273416	0.982648	transmembrane transport	secondary active monocarboxylate transmembrane transporter activity
1631172_at	CG7848-RA	CG7848	CG7848	FBgn0034127	36839	1.58905	1.64719	1.36075	1.95218	2.34648	1.77913	3.74015	3.22928	2.19639	2.43343	2.72891	2.86563	2.12359	0.0104047	0.12225	1.61855	1.58103	1.63474	1.61144	1.81315	1.61564	1.78707	1.73862	1.09216	0.117657	0.961837	malate metabolic process // metabolic process // oxidation reduction	NAD or NADH binding // binding // catalytic activity // malate dehydrogenase (oxaloacetate-decarboxylating) (NADP+) activity // malic enzyme activity // metal ion binding // oxidoreductase activity // oxidoreductase activity, acting on the CH-OH group of donors, NAD or NADP as acceptor
1624919_at	CG8525-RA	CG8525	CG8525	FBgn0033735	36358	7.33926	7.87031	7.99551	7.31295	7.14193	7.53199	8.92298	9.01402	9.02091	8.02837	8.1061	8.61848	2.12356	0.00484158	0.0881864	7.65145	7.90243	7.90348	7.81912	7.48714	7.58452	7.9379	7.66985	-1.10901	0.405181	0.982648	deoxyribonucleotide catabolic process // metabolic process	catalytic activity // deoxyribose-phosphate aldolase activity // lyase activity	cytoplasm
1635744_at	CG9342-RA	Mtp	CG9342	FBgn0032904	35362	8.27127	7.91309	9.48437	8.94592	9.41212	8.80535	9.73281	9.6033	9.87165	10.0792	10.1678	9.89096	2.12227	0.0106884	0.123797	8.88672	8.83773	8.54259	8.75568	8.6628	8.55377	8.70729	8.64129	-1.08252	0.382671	0.982648	lipid transport // triglyceride metabolic process	lipid transporter activity // phosphatidylcholine transmembrane transporter activity // protein binding // triglyceride binding	lipid particle
1624194_a_at	CG15632-RA	Taf12L	ryan express	FBgn0031623	33672	1.32797	2.03677	1.38522	2.4108	2.49232	1.93062	3.42253	4.61273	1.80138	2.36354	2.87972	3.01598	2.12191	0.0797181	0.341505	1.89434	1.70388	1.82517	1.8078	1.50437	1.75284	1.43192	1.56304	-1.18489	0.0941623	0.961837	male meiosis // spermatogenesis // transcription initiation // transcription initiation from RNA polymerase II promoter	DNA binding // general RNA polymerase II transcription factor activity // protein binding // transcription initiation factor activity	transcription factor TFIID complex	yes
1630226_at	CG31619-RA	CG31619	CG31619	FBgn0051619	35424	1.26148	1.71865	1.23896	2.90369	1.20977	1.66651	2.05702	2.25894	3.55414	2.05878	3.82826	2.75143	2.12125	0.0638703	0.303902	1.62265	2.64889	1.78942	2.02032	1.78116	2.52859	2.86045	2.39007	1.29213	0.457899	0.982648	proteolysis	hydrolase activity // metalloendopeptidase activity // metallopeptidase activity // peptidase activity // zinc ion binding	proteinaceous extracellular matrix	yes
[truncated: 17,889 more rows]

## Sheet: Column Descriptions
Column	Description
Probesets	Affymetrix probeset id
FlyBase CGID Transcript	FlyBase CGID annotation
Symbol	NCBI gene symbol
Definition	NCBI gene descriptino
Ensembl_id	Ensembl ID
Entrez_id	Entrez Gene ID
[truncated: 29 more rows]
